# Supplementary material for: Global social identity predicts cooperation at local, national, and global levels: Results from international experiments
Source: Front Psychol. 2023 Jun 30;14:1008567. doi: 10.3389/fpsyg.2023.1008567 (PMC10349348; doi:10.3389/fpsyg.2023.1008567)
Supplement: Supplementary file 2 [file Data_Sheet_2.CSV]

id	new_id	country	location	session	local1	local2	nation2	local3	world3	out2	out3	coop2	coop3	w3_n2	l3_l2	c3_c2	o3_o2	l1_trust	l2_trust	n2_trust	l3_trust	w3_trust	obb_l	obb_n	obb_w	mistakes	pho	mob	internet	email	cred	post	tv	tvs	radio	fax	pholoc	phonat	phoglob	phonot	mobloc	mobnat	mobglob	mobnot	emailloc	emailnat	emailglo	emailnot	postloc
201	1201	1	1	1	3	3	3	3	3	0	0	5	5	0	0	0	0	10	10	3.5	10	5	2	1	1		2	5	3	3	5	3	2	5	3	5	1	1	0	0	0	1	0	0	1	1	0	0	1
202	1202	1	1	1	5	2	1	3	3	0	0	3	5	2	1	3	1	15	4.5	110	7.5	30	2	2	2		2	5	3	5	3	3	2	5	2	5	1	0	0	0	1	0	0	0	0	0	0	1	0
203	1203	1	1	1	10	5	3	4	5	-2	2	8	9	3	-1	1	4	30	30	90	7.5	60	2	2	2		1	1	2	2	4	3	1	1	1	4	1	1	1	0	1	1	0	0	1	1	1	0	1
204	1204	1	1	1	5	2	4	3	5	2	3	5	8	2	1	3	1	10	5	25	10	25	2	2	2		1	1	3	3	5	3	1	4	4	4	1	1	0	0	1	1	0	0	1	0	0	0	1
205	1205	1	1	1	5	3	3	3	3	0	0	5	5	0	0	0	0	22.5	15	35	7.5	47.5	2	2	2		1	1	2	2	5	3	1	5	2	1	1	0	0	0	1	0	0	0	1	0	0	0	1
206	1206	1	1	1	2	2	3			1		5						5	7.5	25	5	35	2	2	2		1	1	1	1	3	1	1	1	1	1	1	1	0	0	1	1	0	0	1	1	1	0	0
207	1207	1	1	1	3	3	4	3	4	1	1	6	6	0	0	0	0	7.5	7.5	40	7.5	50	3	3	3		1	1	3	3	2	3	2	3	4	4	1	1	1	0	1	1	0	0	1	1	1	0	0
208	1208	1	1	1	10	3	5	3	3	3	0	8	5	-2	0	-2	-2	30	7.5	110	22.5	35	3	3	2		1	4	1	2	3	3	1	4	1	4	1	1	0	0	0	0	0	1	0	1	1	0	0
209	1209	1	1	2	5	3	5	1	7	3	6	8	8	2	-1	0	3	15	7.5	80	15	100	2	2	2		1	1	2	2	5	3	1	4	3	3	1	1	0	0	1	0	0	0	1	1	0	0	1
210	1210	1	1	2	5	3	3	3	3	0	0	5	5	0	0	0	0	17.5	7.5	32.5	12.5	27.5	2	2	1		1	1	3	4	4	4	1	3	1	5	1	1	0	0	1	1	0	0	0	0	0	1	0
211	1211	1	1	2	8	3	5	3	5	3	3	8	8	0	0	0	0	17.5	10	52.5	12.5	47.5	2	2	2		1	1	2	3	3	4	1	1	2	4	1	1	0	0	1	1	0	0	1	1	1	0	0
212	1212	1	1	2	4	3	2	3	2	-1	0	5	5	1	0	0	1	10	10	20	7.5	30	2	2	2		1	5	1	1	5	5	1	5	3	5	1	1	0	0	0	0	0	1	0	1	0	0	0
213	1213	1	1	2	10	0	10	5	5	10	0	10	10	-5	5	0	-10	25	0	100	12.5	70	3	3	2		1	5	1	2	2	3	1	5	2	4	1	1	0	0	0	0	0	1	1	1	1	0	0
214	1214	1	1	2	8	5	3	3	5	-2	3	8	8	3	-2	0	5	22.5	15	30	15	40	3	3	2		1	2	1	5	3	1	1	5	2	5	1	1	1	0	1	1	1	0	1	1	1	0	1
215	1215	1	1	3	8	5	3	3	5	-2	3	8	8	3	-2	0	5	22.5	15	27.5	17.5	90	2	2	2		1	1	2	2	5	4	1	4	3	4	1	1	0	0	1	1	0	0	1	1	1	0	0
216	1216	1	1	3	8	5	3	3	5	-2	3	8	8	3	-2	0	5	22.5	15	25	.b	100	3	2	2		1	5	1	1	5	3	1	5	2	5	0	1	0	0	0	0	0	1	0	1	0	0	0
217	1217	1	1	3	8	5	3	3	5	-2	3	8	8	3	-2	0	5	22.5	15	65	10	85	2	1	2		1	1	1	1	4	3	1	2	3	4	1	1	0	0	1	1	0	0	1	1	1	0	0
218	1218	1	1	3	5	3	5	3	3	3	0	8	5	-2	0	-2	-2	15	7.5	100	15	90	3	2	3		2	3	2	3		4	1	3	4	4	0	1	0	0	0	1	0	0	0	1	0	0	0
219	1219	1	1	3	3	3	2	3	1	-1	-2	4	4	-1	1	0	-1	7.5	7.5	16.5	9	13	2	2	2		1	5	1	2	5	3	1	3	3	3	1	1	0	0	0	0	0	1	1	1	0	0	1
220	1220	1	1	3	5	3	3	2	4	0	2	5	6	2	0	1	2	15	5	20	3.5	20.5	1	1	1		1	3	1	1	5	3	2	3	2	5	1	1	0	0	1	1	0	0	1	1	1	0	0
221	1221	1	1	4	10	0	10	0	10	10	10	10	10	0	0	0	0	30	30	110	0	110	1	2	1		1	3	1	2	5	3	1	3	3	3	1	1	1	0	1	0	0	0	1	1	0	0	1
222	1222	1	1	4	10	0	10	0	10	10	10	10	10	0	0	0	0	30	0	110	0	110	3	3	3		1	1	1	2	5	3	1	5	1	4	1	1	0	0	1	1	0	0	1	1	1	0	0
223	1223	1	1	4	8	3	3	3	5	0	3	5	8	3	0	3	3	22.5	20	15	25	110	2	2	2		1	3	2	2	4	3	5	2	3	5	1	1	0	0	0	1	0	0	0	1	0	0	0
224	1224	1	1	4	10	3	6	2	8	3	6	9	9	2	-1	0	3	25	25	100	15	110	3	3	3		1	1	1	1	2	3	1	1	2	2	1	1	1	0	1	1	0	0	0	0	1	0	0
225	1225	1	1	4	5	3	3	3	3	0	0	5	5	0	0	0	0	15	7.5	55	7.5	100	2	3	2		1	4	2	2	2	4	2	4	5	5	1	1	0	0	0	0	0	1	1	1	1	0	0
226	1226	1	1	5	10	3	3	3	5	0	3	5	8	3	0	3	3	30	15	27.5	7.5	5.5	2	2	3		2	4	4	3	2	3	1	5	1	5	0	1	0	0	0	0	0	1	0	0	0	1	0
227	1227	1	1	5	10	5	3	6	1	-2	-5	8	8	-1	1	0	-2	30	15	50	16.25	25	2	2	2		1	3	2	2	3	3	1	3	3	4	0	1	0	0	1	0	0	0	0	1	0	0	0
228	1228	1	1	5	10	3	3	3	3	0	0	5	5	0	0	0	0	25	15	27.5	7.5	27.5	3	3	3		1	1	3	3	3		1	2	2	4	1	1	0	0	1	1	0	0	1	0	0	0	0
229	1229	1	1	5	5	3	3	3	3	0	0	5	5	0	0	0	0	30	7.5	10	7.5	10	2	1	2		1	5	2	1	2	4	1	1	3	4	1	1	0	0	1	1	0	0	1	1	0	0	0
230	1230	1	1	5	5	3	3	3	2	0	-1	5	5	0	1	0	-1	15	7.5	27.5	9	24	2	2	2		1	1	3	3	5	4	1	5	1	4	0	1	0	0	1	0	0	0	0	1	0	0	0
231	1231	1	1	6	5	3	3	3	3	0	0	5	5	0	0	0	0	15	7.5	10	7.5	16	2	1	1		1	1	2	3	5	3	3	5	2	4	1	1	0	0	1	1	0	0	0	1	0	1	0
232	1232	1	1	6	6	4	2	3	3	-2	0	5	6	2	0	1	2	15	9	17.5	9	12.5	2	2	2		2	5	3	3	5	3	2	5	2	5	0	0	1	0	1	0	0	0	0	0	1	0	0
233	1233	1	1	6	5	3	1	3	1	-1	-1	4	4	0	0	0	0	15	10	60	7.5	50	3	2	2		1	2	1	2	3	4	1	4	2	4	1	1	0	0	1	1	0	0	1	1	0	0	0
234	1234	1	1	7	5	3	3	3	5	0	3	5	8	3	0	3	3	15	7.5	27.5	7.5	50	2	2	3		1	1	5	5	5		3	1	4	5	1	1	1	0	1	1	0	0	1	0	0	0	0
235	1235	1	1	7	6	5	2	4	2	-3	-1	6	6	1	-1	0	2	15	15	22	20	45	2	2	2		1	1	1	1	1	1	1	2	1	4	1	1	0	0	1	1	0	0	1	1	0	0	0
236	1236	1	1	7	10	5	5	3	8	0	5	10	10	3	-2	0	5	25	20	60	15	70	3	2	2		1	1	2	2	4	3	1	3	2	3	1	0	0	0	1	0	0	0	0	1	0	0	0
237	1237	1	1	7	10	3	8	3	8	5	5	10	10	0	0	0	0	25	12.5	100	12.5	105	3	3	3		1	1	1	1	2	3	3	1	2	3	1	1	0	0	1	1	0	0	1	1	1	0	0
238	1238	1	1	8	5	3	3	3	3	0	0	5	5	0	0	0	0	15	7.5	27.5	7.5	25	2	2	2		1	2	2	2	2	3	1	4	1	3	1	1	0	0	1	1	0	0	1	1	1	0	0
239	1239	1	1	8	5	3	3	3	3	0	0	5	5	0	0	0	0	15	7.5	27.5	7.5	27.5	3	2	2		1	2	2	2	3	3	1	2	2	4	1	1	0	0	1	1	0	0	0	1	0	0	0
240	1240	1	1	8	5	3	3	3	3	0	0	5	5	0	0	0	0	20	25	20	15	35	3	3	3		1	5	2	3	5	4	1	2	3	5	0	1	0	0	0	0	0	0	0	1	0	0	0
241	1241	1	1	8	5	3	3	3	3	0	0	5	5	0	0	0	0	15	7.5	30	15	30	3	3	2		1	1	3	2	3	4	1	4	5	5	1	1	0	0	1	1	0	0	0	1	0	0	0
242	1242	1	1	9	5	3	3	3	3	0	0	5	5	0	0	0	0	15	7.5	27.5	7.5	27.5	2	2	2		3	5	5	5	5	3	1	5	2	5	1	0	0	0	0	1	0	0	0	0	0	1	0
243	1243	1	1	9	5	4	3	4	3	-1	-1	6	6	0	0	0	0	10	7.5	27.5	12.5	22.5	2	2	2		1	5	3	3	3	5	1	4	4	5	1	1	0	0	0	0	0	0	1	1	0	0	0
244	1244	1	1	9	5	3	5	3	5	3	3	8	8	0	0	0	0	.1	.1	.1	.1	.1	3	3	2		1	1	3	3	1	4	1	1	4	1	1	1	1	0	1	1	1	0	0	0	1	0	0
245	1245	1	1	10	5	3	5	3	5	3	3	8	8	0	0	0	0	.1	.1	.1	.1	.1	3	3	2		1	1	2	4	4	4	1	1	2	5	1	1	1	0	1	1	0	0	0	0	0	1	0
246	1246	1	1	10	0	0	0	1	0	0	-1	0	1	0	1	1	-1	15	15	25	5	15	2	1	1		1	1	4	4	4	4	1	3	4	4	1	1	1	1	1	0	0	0	0	0	0	1	0
247	1247	1	1	10	5	3	3	5	0	0	-5	5	5	-2	3	0	-5	.1	.1	.1	.1	.1	2	2	2		1	5	5	5	5		1	5	5	5	1	1	0	0	0	0	0	1	0	0	0	1	0
248	1248	1	1	10														.1	.1	.1	.1	.1	.b	.b	.b		1	5	5	5	5	5	5	1	1	5	1	1	1	0	0	0	0	1	0	0	0	1	0
249	1249	1	1	10	5	4	3	4	3	0	0	7	7	0	0	0	0	15	25	55	30	40	2	2	2		1	5	5	2	5	5	1	5	1	2	1	1	1	0	0	0	0	1	1	0	1	0	0
250	1250	1	1	11	5	5	3	3	3	-2	0	8	5	0	-2	-2	3	15	15	55	15	27.5	2	3	1		1	1	3	3	3	3	1	5	2	5	1	1	1	0	1	0	0	0	0	0	1	0	0
251	1251	1	1	11	3			0	8		8		8					7.5	7.5	27.5	5	55	2	2	3		1	1	3	5	5	5	1	5	3	3	1	0	0	0	1	0	0	0	0	0	1	0	0
252	1252	1	1	11	0	0	0	0	0	0	0	0	0	0	0	0	0	15	7.5	25	5	25	1	1	1		2	4	4	4	4	4	1	4	4	4	1	0	0	0	0	0	0	1	0	0	0	1	0
253	1253	1	1	11	3	3	0	3	3	-2	0	3	5	3	0	3	3	7.5	7.5	27.5	7.5	27.5	2	2	2		1	1	5	5	5	3	1	5	5	5	1	0	0	0	1	0	0	0	0	0	0	1	0
254	1254	1	1	12														.1	.1	.1	.1	.1	.b	.b	.b		1	1	5	5	1	5	1	2	1	5	1	1	1	0	1	1	1	0	0	0	0	1	0
255	1255	1	1	12	5	5	3	0	10	-2	10	8	10	8	-5	3	13	15	10	40	5	10	2	2	3		1	1	1	1	1	4	1	1	1	1	1	1	1	0	1	1	1	0	1	1	1	0	0
256	1256	1	1	12														.1	.1	.1	.1	.1	.b	.b	.b		1	1	5	5	5	5	1	1	1	5	1	1	1	0	0	0	0	1	0	0	0	1	0
257	1257	1	1	12	5	3	3	3	3	0	0	5	5	0	0	0	0	15	15	35	7.5	3	2	2	2		1	1	4	4	4	4	1	1	3	4	1	1	1	0	1	1	0	0	0	0	0	1	0
258	1258	1	1	13	0	0	0	0	0	0	0	0	0	0	0	0	0	0	0	0	0	0	1	1	1		1	1	3	4	4	4	1	1	1	4	1	1	1	0	1	1	0	0	0	0	0	1	0
259	1259	1	1	13	0	5	3	5	3	-2	-2	8	8	0	0	0	0	.1			.1	.1	2	2	2		1	1	4	4	4	4	1	4	4	4	1	1	1	0	1	0	0	0	0	0	0	1	0
260	1260	1	1	13	5	3	3	3	5	0	3	5	8	3	0	3	3	15	15	30	15	30	2	2	2		1	2	4	4	5	5	1		1	5	1	1	1	0	0	1	0	0	0	0	0	1	0
261	1261	1	1	13	3	3	3	3	0	0	-2	5	3	-2	0	-2	-2	20	15	40	25	35	2	2	2		2	4	4	4	4	4	1	4	2	4	1	1	1	0	0	0	0	1	0	0	0	1	0
262	1262	1	1	13	0	3	3	3	3	0	0	5	5	0	0	0	0	.1					1	2	2		1	1	4	3	4	3	1	5	3	3	1	1	1	0	1	1	0	0	1	1	1	0	1
263	1263	1	1	14	5	3	3	3	5	0	3	5	8	3	0	3	3	5	7.5	27.5	7.5	55	2	2	2		1	1	1	1	5	3	1			3	1	1	1	0	1	1	1	0	1	1	1	0	1
264	1264	1	1	14	5	3	3	0	5	0	5	5	5	3	-2	0	5	15	15	15	0	0	2	2	2		1	5	5	5	5	5	1	1	1	5	1	1	1	0	0	0	0	1	0	0	0	1	0
265	1265	1	1	14	0	0	0	0	5	0	5	0	5	5	0	5	5	0	0	0	0	50	1	1	2		1	1	1	1	4	4	1	1	1	1	1	1	1	0	1	1	0	0	1	1	0	0	0
266	1266	1	1	15	0	0	0	0	5	0	5	0	5	5	0	5	5	0	0	0	0	50	1	1	2		1	1	3	3	4	4	1	1	1	2	1	1	1	0	1	1	0	0	0	0	1	0	0
267	1267	1	1	15	0	0	0	0	5	0	5	0	5	5	0	5	5	0	0	0	0	50	1	1	2		1	4	4	4	4	2	1	2	1	4	1	1	0	0	0	0	0	1	0	0	0	1	0
268	1268	1	1	15	0	0	0	0	0	0	0	0	0	0	0	0	0	0	0	0	0	0	1	1	2		1	1	2	2	1	3	1	1	1	1	1	1	1	0	1	1	1	0	1	1	1	0	0
269	1269	1	1	16	3	3	3	2	4	0	2	5	5	1	-1	0	2	5	5	15	2.5	25	2	2	2		1	1	1	3	4	3	1	1	3	3	1	1	1	0	1	0	0	0	1	0	0	0	0
270	1270	1	1	17	5	5	0	3	3	-5	0	5	5	3	-2	0	5	7.5	7.5	27.5	7.5	27.5	2	2	2		1	3	1	1	5	3	2	1	3	3	1	1	1	0	1	1	1	0	1	1	1	0	1
271	1271	1	1	17	0	0	0	0	3	0	3	0	3	3	0	3	3	0	0	0	0	20	1	1	2		1	1	1	1	2	3	2	1	3	1	1	1	1	0	1	1	1	0	0	1	1	0	0
272	1272	1	1	17	0	0	0	0	0	0	0	0	0	0	0	0	0	0	0	0	0	0	1	1	1		1	1	1	2	5	3	1	1	3	4	1	1	1	0	1	1	0	0	1	1	1	0	1
273	1273	1	1	17	5	3	3	5	0	0	-5	5	5	-2	3	0	-5	15	7.5	11	15	15	2	2	1		1	3	4	4	2	3	1	1	3	4	1	1	1	0	0	0	0	1	0	0	0	1	0
274	1274	1	1	18	5	3	3	5	0	0	-5	5	5	-2	3	0	-5	15	7.5	27.5	15	0	2	2	2		1	5	5	5	5	4	1	1	3	5	1	1	0	0	0	0	0	1	0	0	0	1	0
275	1275	1	1	18	10	0	10	0	10	10	10	10	10	0	0	0	0	0	5	55	0	110	3	3	3		1	1	4	4		4	3	1	3	4	1	1	1	0	1	1	0	0	0	0	0	1	0
276	1276	1	1	18	5	3	3			0		5						15	15	55	15	27.5	2	2	2		1	4	4	4	4		1	3	4	4	1	1	0	0	0	0	0	1	0	0	0	1	0
277	1277	1	1	19	5	5	0	5	0	-5	-5	5	5	0	0	0	0	15	15	0	15	0	3	2	2		1	5	5	5	5	4	1	1	3	4	1	1	0	0	0	0	0	1	0	0	0	1	0
278	1278	1	1	19	0	0	0	0	0	0	0	0	0	0	0	0	0	0	0	0	0	0	1	1	1		1	5	5	5	5	4		1	3	4	1	1	0	0	0	0	0	1	0	0	0	1	0
279	1279	1	1	20	5	0	0	0	0	0	0	0	0	0	0	0	0	15	0	0	0	0	2	1	1		1	5	5	5	5	5	1	1	1	5	1	0	0	0	0	0	0	1	0	0	0	1	0
280	1280	1	1	20		5	5	5	5	0	0	10	10	0	0	0	0	10	15	55	15	55	.b	3	3		1	5	5	5	5	5	1	1	5	5	1	0	0	0	0	0	0	1	0	0	0	1	0
281	1281	1	1	20	5	3	3	5	0	0	-5	5	5	-2	3	0	-5	10	5	5	15	15	2	2	2		1	1	5	5	5	5	5	5	1	5	1	0	0	0	1	0	0	0	0	0	0	1	0
282	1282	1	1	21	3	4	1	3	3	-2	0	5	5	1	-1	0	3	20	15	50	20	100	2	3	3		1	1	2	2	4	4	1	3	3	3	1	1	1	0	1	1	1	0	0	1	1	0	0
283	1283	1	1	21	0	0	0	0	5	0	5	0	5	5	0	5	5	0	0	0	0	95	1	1	2		1	1	1	1	5	5	1	1	2	5	1	1	1	0	1	1	1	0	1	1	1	0	0
284	1284	1	1	21	5	3	3	5	0	0	-5	5	5	-2	3	0	-5	5	5	2.5	2.5	3	3	2	3		1	2	4	4	4	3	4	1	3	4	1	1	1	0	1	1	0	0	0	0	0	1	0
285	1285	1	1	21	5	3	0	3	0	-2	-2	3	3	0	0	0	0	5	2.5	1.5	2	2	2	2	2		1	3	4	4	4	4	4	1	1	4	1	1	1	0	0	1	0	0	0	0	0	1	0
286	1286	1	1	21	5	3	0	3	0	-2	-2	3	3	0	0	0	0	2.5	3	1	2	1.5	2	2	2		1	1	5	5	5	4	4	1	2	4	1	1	1	0	1	1	0	0	0	0	0	1	0
287	1287	1	1	21														.1	.1	.1	.1	.1	.b	.b	.b		1	4	5	5	5	5	4	1	3	5	1	1	1	0	0	0	0	1	0	0	0	1	0
288	1288	1	1	22	5	3	0	0	0	-2	0	3	0	0	-2	-2	3	7.5	2.5	0	0	0	2	1	1		1	4	4	4	2	4	1	1	4	4	1	1	0	0	0	0	0	1	0	0	0	1	0
289	1289	1	1	22	3	0	0	5	0	0	-5	0	5	0	5	5	-5	5	0	0	5	0	1	1	1		1	1	1	1	3	3		1	1	4	1	1	1	0	0	0	0	0	0	0	0	0	0
290	1290	1	1	22	3	3	3	0	10	0	10	5	10	8	-2	5	10	5	5	10	0	10	3	3	3		1	1	1	1	4	4	1	2	3	2	1	0	0	0	1	0	0	0	1	1	0	0	0
291	1291	1	1	22	1	1	1	0	1	0	1	1	1	0	0	0	1	1.5	1.5	5	1.5	7.5	2	2	2		1	1	1	2	5	4	1	1	2	3	1	1	1	0	1	1	0	0	1	1	1	1	0
292	1292	1	1	22														.1	.1	.1	.1	.1	.b	.b	.b		1	1	3	3	4	4	4	4	3	5	1	1	1	0	1	0	0	0	1	0	0	0	0
293	1293	1	1	22	5	3	3	3	5	0	3	5	8	3	0	3	3	5	5	40	6	50	2	3	3		1	1	1	1	4	3	1	4	2	1	1	1	0	0	1	1	0	0	1	1	1	0	0
294	1294	1	1	23	10	0	10	0	0	10	0	10	0	-10	0	-10	-10	30	30	110	0	0	2	2	1		1	1	1	1	3	4	1	3	3	4	1	0	1	0	0	0	0	1	0	0	0	1	0
295	1295	1	1	23	10	0	10	0	10	10	10	10	10	0	0	0	0	30	30	110	10	110	2	2	2		1	1	1	1	5	4	1	5	4	1	1	1	0	0	1	1	0	0	1	0	0	0	0
296	1296	1	1	23	0	0	0	0	0	0	0	0	0	0	0	0	0	0	0	0	0	0	1	1	1		1	1	1	1		4	1	1	1	1	1	1	1	0	1	1	1	0	1	1	1	0	0
297	1297	1	1	23	5	3	0	5	0	-2	-5	3	5	0	3	3	-2	15	7.5	0	15	0	2	1	1		1	4	4	4	4	4	1	4	4	4	1	1	1	0	0	0	0	1	0	0	0	1	0
298	1298	1	1	23	5	3	3	3	0	0	-2	5	3	-2	0	-2	-2	15	5	12.5	5	0	3	3	3		1	1	3	3	4	3	1	2	4	4	1	1	1	0	1	0	0	0	0	1	1	0	0
299	1299	1	1	23	0	0	0	0	0	0	0	0	0	0	0	0	0	0	0	0	0	0	1	1	1		1	1	4	4	4	3	1	1	1	4	1	1	1	0	1	1	1	0	0	0	0	1	0
300	1300	1	1	23	0	0	0	0	0	0	0	0	0	0	0	0	0	0	0	0	0	0	1	1	1		1	2	4	4	4	4	1	1	1	4	1	1	1	0	1	0	0	0	0	0	0	1	0
407	1407	1	2	4	5	5	3	3	3	-2	0	8	5	0	-2	-2	3	15	12.5	25	10	25	2	2	2		1	5	1	1	5	3	1	5	2	5	1	1	1	0	0	0	0	1	1	1	1	0	1
408	1408	1	2	4	5	3	3	1	1	0	0	5	3	-1	-1	-2	0	15	20	35	20	75	2	2	2		1	1	5	5	5		1	5	4	5	1	1	0	0	1	1	0	0	0	0	0	1	0
410	1410	1	2	14	10	0	10	0	10	10	10	10	10	0	0	0	0	0	0	0	0	0	1	1	1		1	2	4	4	4	2	1	2	3	1	1	1	0	0	1	1	0	0	0	0	0	1	1
411	1411	1	2	14	3	3	3	3	3	0	0	5	5	0	0	0	0	8.5	5	7.5	5	25	2	2	2		1	2	5	5	3		1	2	2	5	1	1	0	0	1	1	0	0	0	0	0	0	0
412	1412	1	2	14	5	3	5	1	8	3	7	8	9	3	-1	2	5	10	15	50	25	75	3	3	3		1	1	2	3	4	3	1	1	4	3	1	1	0	0	1	1	0	0	0	1	0	0	0
413	1413	1	2	15	0	3	5	3	5	2	2	8	8	0	0	0	0	30	30	110	10	30	2	3	2		1	1	2	4	1	3	1	5	1	5	1	1	0	0	1	1	0	0	0	0	0	1	1
414	1414	1	2	16	5	3	3	5	3	0	-2	5	8	0	3	3	-2	15	15	110	7.5	55	2	2	2		1	1	3	4	2	3	1	3	3	2	1	1	0	0	1	1	0	0	0	0	0	0	0
415	1415	1	2	16	5	3	3	3	5	0	3	5	8	3	0	3	3	5	5	10	7.5	10	3	3	3		1	1	3	5		1	1	3	1	1	1	1	1	0	1	1	0	0	0	0	0	1	1
416	1416	1	2	15	3	3	3	3	3	0	0	5	5	0	0	0	0	5	10	91	15	55	3	1	1		1	5	5	5	5	3	1	4	5	5	1	1	0	0	0	0	0	1	0	0	0	1	0
417	1417	1	2	15	8	4	5	4	5	2	2	9	9	0	0	0	0	9	7	9	7.5	9.25	3	3	3		1	4	4	4	4	4	1	4	1	4	1	0	0	0	.d	0	0	0	0	0	0	1	0
418	1418	1	2	6	5	3	3	3	3	0	0	5	5	0	0	0	0	15	5	2.5	2.5	5	2	2	2		1	5	5	5		2	1	4	1	5	1	0	0	0	0	0	0	1	0	0	0	1	0
419	1419	1	2	6	5	3	3	5	3	0	-2	5	8	0	3	3	-2	30	30	100	25	85	3	3	3		1	5	3	4	3	3	1	5	3	4	1	1	0	0	0	0	0	1	0	0	0	1	0
420	1420	1	2	6	3	1	1	1	1	0	0	3	3	0	0	0	0	7.5	5	12.5	7.5	27.5	1	1	1		1	1	3	4	3	3	1	3	1	3	0	1	0	0	0	1	0	0	0	0	0	1	0
421	1421	1	2	7	5	3	3	3	3	0	0	5	5	0	0	0	0	10	5	5	10	10	3	3	2		1						1		1		1	0	0	0	0	0	0	0	0	0	0	0	0
422	1422	1	2	6				3	3		0		5					5	7.5	17.5	12.5	25	1	1	1		1	1	3	4	3	3	1	3	1	3	0	1	0	0	0	1	0	0	0	0	0	1	0
423	1423	1	2	6	5	3	3	3	3	0	0	5	5	0	0	0	0	10	7.5	27.5	7.5	2.5	2	2	2		1	4	1	4	3	4	1	4	3	4	1	1	0	0	0	0	0	1	0	0	0	1	0
425	1425	1	2	7	5	5	3	5	3	-2	-2	8	8	0	0	0	0	30	30	110	25	90	3	3	2		1	4	5	5	5	2	1	5	1	5	1	0	0	0	0	0	0	1	0	0	0	1	0
426	1426	1	2	7	3	3	3	3	3	0	0	5	5	0	0	0	0	10	7.5	30	7.5	30	3	3	3		1	5	1	3	5	3	1	5	2	4	1	1	1	0	0	0	0	1	1	1	1	0	0
427	1427	1	2	7	8	5	3	6	2	-2	-4	8	8	-1	1	0	-2	15	15	55	15	27.5	3	2	2		1	5	2		3		1	4		4	1	1	0	0	0	0	0	0	0	0	0	0	0
428	1428	1	2	8	3	3	3	3	3	0	0	5	5	0	0	0	0	15	15	50	0	0	2	2	1			2	5	1			2	5	2		1	1	0	0	1	1	0	0	1	1	0	0	0
429	1429	1	2	8	0	0	0	0	0	0	0	0	0	0	0	0	0	10	25	55	30	55	3	3	3		1	1	4	2	4	4	1	4	4	4	1	0	0	0	1	0	0	0	1	0	0	0	0
431	1431	1	2	14	0	0	0	0	0	0	0	0	0	0	0	0	0	0	0	0	0	0	1	1	1		1	1	5	5	5	5	1	1	1	5	1	1	0	0	1	1	0	0	0	0	0	1	0
432	1432	1	2	14	0	0	0	0	0	0	0	0	0	0	0	0	0	0	0	0	0	0	1	1	1		1	1	5	5	5	2	1			5	1	1	0	0	1	1	0	0	0	0	0	1	0
433	1433	1	2	12	8	2	8	5	3	6	-2	9	8	-5	4	-1	-8	15	7.5	16.5	7.5	11	2	2	2		2	4	5	5	5	3	1	5	2	5	0	1	0	0	0	0	0	1	0	0	0	1	0
434	1434	1	2	12	8	3	5	3	6	2	3	8	9	1	0	1	1	7.5	6	11	4.5	11	2	2	2		1	3	4	4	3		1	1	1	4	1	1	1	0	1	1	0	0	0	0	0	1	0
435	1435	1	2	13	5	3	3	3	3	0	0	5	5	0	0	0	0	15	12.5	27.5	7.5	27.5	2	2	1		1	3	5	5	5	5	1	5	1	5	1	0	0	0	0	0	0	1	0	0	0	1	0
436	1436	1	2	13	5	3	3	3	3	0	0	5	5	0	0	0	0	15	12.5	27.5	7.5	27.5	2	2	1		1	5	5	5	5		1	5	2	5	1	0	0	0	0	0	0	1	0	0	0	1	0
437	1437	1	2	10	10	0	10	0	5	10	5	10	5	-5	0	-5	-5	10	10	10	5	5	2	2	2								1				1	0	0	0	0	0	0	1	0	0	0	1	0
438	1438	1	2	8	8	0	10	0	8	10	8	10	8	-2	0	-2	-2	20	10	10	5	7.5	2	2	2		1						1		1		1	0	0	0	0	0	0	1	0	0	0	1	0
439	1439	1	2	9	10	0	10	0	5	10	5	10	5	-5	0	-5	-5	10	10	10	5	5	2	2	2										1		1	0	0	0	0	0	0	1	0	0	0	1	0
440	1440	1	2	4	0	0	0	0	0	0	0	0	0	0	0	0	0	0	0	0	0	0	1	1	1		1						2		1		1	1	0	0	0	0	0	1	0	0	0	1	1
441	1441	1	2	5	0	0	0	0	0	0	0	0	0	0	0	0	0	0	0	0	0	0	1	1	1		1	1	4	4	4	3	1	3	1	4	1	1	0	0	1	1	0	0	0	0	0	1	1
442	1442	1	2	4	0	0	0	0	0	0	0	0	0	0	0	0	0	0	0	0	0	0	1	1	1		1					1	1		1		1	1	0	0	0	0	0	1	0	0	0	1	1
443	1443	1	2	10	5	3	3	5	3	0	-2	5	8	0	3	3	-2	20	20	90	25	25	2	1	1		1	1	3	4	4	4	1	1	1	3	1	1	1	0	1	1	0	0	0	0	0	1	0
461	1461	1	2	7	5	3	3	3	3	0	0	5	5	0	0	0	0	15	15	55	15	27.5	2	2	2		1	3	2	4	3	3	1	3	2	4	1	1	1	0	0	1	0	0	0	0	0	1	0
462	1462	1	2	5	10	2	9	2	9	7	7	10	10	0	0	0	0	30	30	110	30	110	3	2	2		1	1	5	5	5	3	1	3	2	4	1	1	0	0	1	0	0	0	0	0	0	1	0
463	1463	1	2	5	0	0	0	0	0	0	0	0	0	0	0	0	0	0	10	20	10	20	1	1	1		1	2	5	5	5	4	1	5	1	5	1	0	0	0	1	0	0	0	0	0	0	1	0
464	1464	1	2	4	10	10	0	10	0	-10	-10	10	10	0	0	0	0	0	30	50	20	50	3	3	1		1	5	5	5	5	5	1		1	5	1	1	1	0	0	0	0	1	0	0	0	1	0
465	1465	1	2	17	0	3	6	3	6	3	3	9	9	0	0	0	0	30	30	110	30	110	2	2	2		1	2	5	5	5	5	1		1	5	1	0	0	0	0	1	0	0	0	0	0	1	0
466	1466	1	2	15	3	3	3	3	3	0	0	5	5	0	0	0	0	7.5	2.5	0	7.5	0	2	2	2		1	1	3	3	3	3	1	1	2	3	1	0	0	0	1	0	0	0	1	0	0	0	0
467	1467	1	2	16	0	3	6	3	6	3	3	9	9	0	0	0	0	30	30	110	30	110	3	2	2		1	2	3	5	5	3	1	5	1	5	0	1	0	0	1	1	0	0	0	0	0	1	0
468	1468	1	2	15	8	5	3	3	5	-2	3	8	8	3	-2	0	5	5	30	0	2.5	7.5	2	2	2		1	4	3		5	5	1	5	4	4	1	0	0	0	.d	0	0	0	0	1	0	0	0
469	1469	1	2	15	10	0	10	0	10	10	10	10	10	0	0	0	0	30	30	55	30	110	2	2	2		1	1	2	3	4	3	1	4	3	4	1	1	1	0	1	1	0	0	0	1	0	0	0
470	1470	1	2	15	10	0	10	0	10	10	10	10	10	0	0	0	0	30	0	110	0	110	2	2	2		1	1	2	4	4	3	1	4	2	4	1	1	0	0	1	1	0	0	0	0	0	1	0
471	1471	1	2	15	5	5	2	6	3	-3	-3	7	9	1	1	2	0	10	8.5	9	7.5	8.5	2	2	2		1	3	4	4	4	3	1	1	2	4	1	1	0	0	0	0	0	1	0	0	0	1	0
472	1472	1	2	5	5	3	3	3	5	0	3	5	8	3	0	3	3	10	10	35	10	50	2	3	3		1	1	4	4		3	1	1	1	4	1	1	0	0	1	1	0	0	0	0	0	1	1
473	1473	1	2	5	0	0	0	0	10	0	10	0	10	10	0	10	10	30	20	75	20	100	3	3	3		1	1	5	5	3	3	1	5	3	3	1	1	1	0	1	1	0	0	0	0	0	1	0
474	1474	1	2	14	5	3	3	3	3	0	0	5	5	0	0	0	0	5	7.5	35	7.5	35	2	3	3		2	1	3	4		3	1	3	3	3	0	1	0	0	0	1	0	0	0	0	0	1	0
475	1475	1	2	14	8	3	5	3	5	3	3	8	8	0	0	0	0	15	7.5	30	7.5	35	3	3	3		1	1	5	5	5	3	1	2	4	4	1	1	0	0	1	1	0	0	0	1	1	0	0
476	1476	1	2	14	10	3	5	3	5	3	3	8	8	0	0	0	0	20	25	50	25	50	3	3	3		1	1	4	4	4	3	1		2	4	1	1	1	0	1	1	0	0	0	0	0	1	0
477	1477	1	2	17	5	0	10	0	5	10	5	10	5	-5	0	-5	-5	30	30	25	30	100	3	3	3		1	2	4	4	3		1	1	4	4	1	1	0	0	0	0	0	1	0	0	0	1	0
478	1478	1	2	7	4	3	1	3	0	-1	-2	4	3	-1	0	-1	-1	6.5	7.5	11	7.5	10	3	3	1		1	1	3	3	4	3	1	1	3	4	1	1	1	0	1	1	0	0	0	1	0	0	0
479	1479	1	2	8	5	4	2	3	3	-2	0	5	5	1	-1	0	2	15	12.5	55	15	27.5	2	2	2		1	5	5	5	2	5	1	5	1	5	0	1	0	0	0	0	0	1	0	0	0	1	0
480	1480	1	2	8	3	3	3	3	5	0	3	5	8	3	0	3	3	20	22.5	110	25	30	2	2	3		1	5	5	5	5	5	1	5	5	5	1	1	0	0	0	0	0	1	0	0	0	1	0
481	1481	1	2	7	8	3	5	0	10	3	10	8	10	5	-2	3	8	20	20	55	20	100	3	2	2		1	1	2	2	3	3	1	3	1	5	1	1	0	0	1	1	0	0	1	1	1	0	0
482	1482	1	2	8	5	3	3	3	5	0	3	5	8	3	0	3	3	15	15	55	7.5	90	2	2	2		1	5	5	5	3	5	1	4	3	5	0	1	0	0	0	0	0	1	0	0	0	1	0
483	1483	1	2	5	0	0	0			0		0						0	0	0	0	0	1	.b	1		1	5	5	5	5	4	1	5	1	5	1	0	0	0	0	0	0	1	0	0	0	1	0
484	1484	1	2	18	3	3	3	3	3	0	0	5	5	0	0	0	0	7.5	2.5	0	7.5	0	2	2	2		1	1	3	3	3	3	1	1	2	3	1	0	0	0	1	0	0	0	1	0	0	0	0
485	1485	1	2	14	5	3	3	3	3	0	0	5	5	0	0	0	0	10	10	25	10	50	2	2	2		1	5	5	5	5	4	1	5	2	5	1	1	0	0	0	0	0	1	0	0	0	1	0
486	1486	1	2	17	5	5	3	3	3	-2	0	8	5	0	-2	-2	3	15	15	57.5	7.5	2.5	2	2	2		1	5	5	5	5	4	1	4	3	4	1	1	0	0	0	0	0	1	0	0	0	1	0
487	1487	1	2	16	8	5	3	3	3	-2	0	8	5	0	-2	-2	3	22.5	15	57.5	7.5	2.5	3	3	3		1	5	5	5	5	3	2	3	2	5	1	1	1	0	0	0	0	1	0	0	0	1	0
488	1488	1	2	18	0	0	0	0	0	0	0	0	0	0	0	0	0	0	0	0	0	0	1	1	1		1	4	4	4	4	4	4	4	4	4	1	0	0	0	0	0	0	1	0	0	0	1	0
489	1489	1	2	9	0	0	0	0	0	0	0	0	0	0	0	0	0	0	0	0	0	0	1	1	1		1	2	4	5	5	4	1	2	3	5	1	1	0	0	1	1	0	0	0	0	0	1	0
490	1490	1	2	11	5	0	10	3	8	10	5	10	10	-2	3	0	-5	5	10	10	22.5	40	2	2	2		1	4	4	4	4	4	1	4	4	5	1	0	0	0	0	0	0	1	0	0	0	1	0
491	1491	1	2	11	3	3	3	1	1	0	0	5	3	-1	-1	-2	0	10	2.5	40	7.5	5	1	1	1		1	5	5	5	5	3	1	5	3	5	1	0	0	0	0	0	0	1	0	0	0	1	0
492	1492	1	2	4	0	0	0	0	0	0	0	0	0	0	0	0	0	0	0	0	0	0	1	1	1		1	4	4	4	5	1	1	4	1	1	1	1	1	0	0	0	0	1	0	0	0	1	1
493	1493	1	2	19	0	0	0	0	0	0	0	0	0	0	0	0	0	0	0	5	0	20	1	1	1		1	1	1	1	5	3	1	1	4	3	1	1	1	0	1	1	0	0	1	1	1	0	0
494	1494	1	2	19	10	5	5	5	5	0	0	10	10	0	0	0	0	30	30	110	30	100	2	2	2		1	1	4	4	3	3	3	3	1	4	1	1	1	0	1	1	1	0	0	0	0	1	0
495	1495	1	2	19	5	3	3	3	2	0	-1	5	4	-1	0	-1	-1	5	7.5	27.5	7.5	65	1	1	1		1	5	5	5	5	5	1	4	4	5	1	1	1	0	0	0	0	1	0	0	0	1	0
496	1496	1	2	20	10	0	10	0	10	10	10	10	10	0	0	0	0	30	30	110	30	110	2	2	2		1	3	4	4	4	3	1	4	1	4	1	1	0	0	1	1	0	0	0	0	0	1	1
497	1497	1	2	20	5	3	3	3	3	0	0	5	5	0	0	0	0	10	10	10	5	5	3	3	3		1	2	4	4	4	3	2	1	3	4	1	1	0	0	1	1	0	0	.d	.d	.d	0	1
498	1498	1	2	21	5	8	0	8	0	-7	-7	8	8	0	0	0	0	15	22.5	0	22.5	0	1	1	1		1	5	2	2	4	4	1	1	1	5	1	1	0	0	0	0	0	1	1	1	0	0	0
499	1499	1	2	22	5	3	3	3	3	0	0	5	5	0	0	0	0	15	7.5	27.5	7.5	27.5	2	2	2		1	1	1	1	1	2	1	1	1	1	1	1	1	0	1	1	1	0	1	1	1	0	0
500	1500	1	2	23	5	3	5	3	3	3	0	8	5	-2	0	-2	-2	0	0	0	0	0	1	2	2		1	1	5	5	5	2	5	1	1	5	1	1	1	0	1	0	0	0	0	0	0	1	1
501	1501	1	2	23	10	5	5	5	5	0	0	10	10	0	0	0	0	30	30	110	30	110	2	2	2		1	2	5	5	5	4	4	1	1	4	1	1	0	0	1	1	0	0	0	0	0	1	0
502	1502	1	2	24	5	3	3	3	3	0	0	5	5	0	0	0	0	5	5	10	5	5	2	2	2		1	2	4	4	5	3	1	5	2	4	1	1	0	0	0	1	0	0	0	0	0	1	1
503	1503	1	2	25	10	0	5	0	0	5	0	5	0	-5	0	-5	-5	30	30	110	0	0	2	2	2		1	3	4	5	5	3	1	5	2	5	1	1	0	0	1	1	0	0	0	0	0	1	0
504	1504	1	2	26	10	0	10	0	10	10	10	10	10	0	0	0	0	0	0	20	5	20	3	3	3		1	3	4	4	4	3	1	1	1	4	1	1	1	0	0	0	0	1	0	0	0	1	0
505	1505	1	2	27	5	8	1	4	2	-8	-2	9	5	1	-5	-4	6	15	7.5	8.8	7.5	8.8	2	2	2		1	5	5	5	5	4	1	5	1	5	1	1	0	0	0	0	0	1	0	0	0	1	0
121	2121	2	1	1	4	3	5	4	2	2	-2	8	6	-3	1	-2	-4	12	12	50	20	40	2	2	2	0	1	1	3	5	5	3	3	1	2	5	1	0	0	0	1	0	0	0	0	0	0	1	0
122	2122	2	1	1	10	2	8	0	10	6	10	10	10	2	-2	0	4	25	20	80	10	80	3	2	2	1	5	1	5	5	3	3	5	5	1	5	1	0	0	0	1	0	0	0	0	0	0	1	1
123	2123	2	1	1	10	0	10	0	10	10	10	10	10	0	0	0	0						1	1	1	0	1	1	5	5	3	4	1	1	1	5	1	0	0	0	1	1	0	0	1	0	0	0	.d
124	2124	2	1	1	4	3	1	4	2	-2	-2	4	6	1	1	2	0	20	15	30	10	20	2	2	2	0	3	1	5	5	5	2	1	5	5	5	1	0	0	0	1	0	0	0	0	0	0	1	1
125	2125	2	1	4	10	3	4	3	4	1	1	7	7	0	0	0	0	15	12	48	12	48	2	2	2	0	1	1	5	3	5	3	1	5	3	3	0	1	0	0	1	0	0	0	0	1	0	0	0
126	2126	2	1	1	7	2	6	2	6	4	4	8	8	0	0	0	0	6	6	24	6	24	1	2	2	0	3	1	4	4	4	3	1	3	1	5	1	0	0	0	1	0	0	0	0	0	0	1	0
127	2127	2	1	3	5	2	2	1	4	0	3	4	5	2	-1	1	3	15	6	50	5	60	3	3	3	1	1	1	1	1	3	3	4	1	3	3	1	0	0	0	0	1	1	0	1	1	1	0	0
128	2128	2	1	1	7	4	4	4	4	0	0	8	8	0	0	0	0	21	15	70	18	50	2	2	2	0	3	1	3	2	5	3	1	5	1	3	0	1	0	0	1	0	0	0	0	0	1	0	0
129	2129	2	1	1	9	2	8	1	7	6	6	10	8	-1	-1	-2	0	24	10	77	12	77	3	3	3	0	1	1	2	3	5	2	1	5	1	5	1	1	1	0	1	1	0	0	1	1	1	0	1
130	2130	2	1	1	5	3	4	3	4	1	1	7	7	0	0	0	0	6			5			2		2		3									0	0	0	0	0	0	0	0	0	0	0	0	1
131	2131	2	1	1	5	4	3	5	3	-1	-2	7	8	0	1	1	-1	28	24	96	20	84	3	3	3	0	1	5	5	5	5	4	1	5	3	5	1	0	0	0	0	0	0	1	0	0	0	1	0
132	2132	2	1	1	5	3	3	3	3	0	0	6	6	0	0	0	0	15	10	50	9	60	2	2	2	0	1	1	1	2	5	3	1	5	5	5	1	0	0	0	1	0	0	0	1	0	0	0	1
133	2133	2	1	1	5	3	4	5	4	1	-1	7	9	0	2	2	-2	24	12	100	11	100	2	2	2	0	3	4	4	4	4	3	1	4	4	4	0	1	0	0	0	0	0	1	0	0	0	1	0
134	2134	2	1	1	0	1	0	0	0	-1	0	1	0	0	-1	-1	1	0	3	3	0	5	1	1	1	0	1	1	5	5	5	3	1	3	3	4	1	0	0	0	1	0	0	0	0	0	0	1	1
135	2135	2	1	1	5	0	0	0	0	0	0	0	0	0	0	0	0	10	23	85	18	78	1	2	1	3	3	1	3	4	5	3	1	3	1	3	0	0	0	1	0	1	0	0	0	0	0	1	0
136	2136	2	1	1	2	2	3	3	2	1	-1	5	5	-1	1	0	-2	6	15	30	15	60	2	2	2	0	1	1	4	4	5	3	1	1	1	5	1	0	0	0	1	0	0	0	0	0	0	1	1
137	2137	2	1	1	10	0	10	0	10	10	10	10	10	0	0	0	0	30	0	110	0	110	3	1	1	0	2	1	3	3	5	3	1	5	2	5	1	1	0	0	1	1	0	0	1	1	0	0	1
138	2138	2	1	1	7	2	1	1	2	-1	1	3	3	1	-1	0	2	12	10	24	7	30	1	1	1	0	1	1	2	2	4	3	2	3	2	3	1	1	0	0	1	1	0	0	1	1	0	0	1
139	2139	2	1	3	5	2	3	2	3	1	1	5	5	0	0	0	0	15	10	40	10	50	2	2	1	0	3	1	3	5	5	3	2	5	1	5	1	0	1	0	1	0	0	0	0	0	0	1	0
140	2140	2	1	2	10	0	0	0	0	0	0	0	0	0	0	0	0	22	10	10	10	10	3	1	1	0	1	1	1	1	5	4	1	1	3	5	0	0	0	1	0	1	0	0	0	0	1	0	0
141	2141	2	1	5	10	5	5	5	5	0	0	10	10	0	0	0	0	30	15	55	15	55	1	1	1	0	1	1	5	5	5	3	1	1	1	3	1	1	0	0	1	1	0	0	0	0	0	1	0
142	2142	2	1	1	5	5	1	4	3	-4	-1	6	7	2	-1	1	3	15	12	36	9	36	2	2	2	0	2	1	5	5		3	1	5	3	5	0	0	0	1	1	0	0	0	0	0	0	1	0
143	2143	2	1	1	4	5	3	4	2	-2	-2	8	6	-1	-1	-2	0	15	12	35	12	17	1	2	1	0	3	1	1	1	2	4	3	3	1	5	1	0	0	0	1	1	1	0	1	1	1	0	0
144	2144	2	1	4	5	2	7	2	6	5	4	9	8	-1	0	-1	-1	12					3			0	1	2					1				1	1	0	0	1	1	0	0	0	0	0	0	0
145	2145	2	1	1	5	3	2	3	2	-1	-1	5	5	0	0	0	0	7	8	60	8	60	3	3	3	2	1					1	1	1			1	1	0	0	0	0	0	0	0	0	0	0	1
146	2146	2	1	4	7	2	7	2	5	5	3	9	7	-2	0	-2	-2	22	18	77	12	44	2	1	1	1	3	1	3	3	3	3	4	4	1	4	1	0	0	0	0	1	0	0	1	0	0	0	0
147	2147	2	1	3	9	3	5	1	7	2	6	8	8	2	-2	0	4	3	26	100	26	100	2	2	2	1	1	1	3	5		3	5	5	1	5	1	0	0	0	1	0	0	0	0	0	0	1	1
148	2148	2	1	2	10	5	5	6	4	0	-2	10	10	-1	1	0	-2	24	15	55	10	45	2	2	3	0	1	3	3	3	5	3	5	1	3	5	1	1	0	0	1	0	0	0	1	1	1	0	0
149	2149	2	1	2	10	2	6	3	4	4	1	8	7	-2	1	-1	-3	20	20	100	20	100	2	2	2	1	1	1	3	3	3	2	1	3	3	3	1	1	0	0	1	1	1	0	1	1	1	0	1
150	2150	2	1	2	8	8	2	3	7	-6	4	10	10	5	-5	0	10	15					2			0	1	1	3	4	3		5	5	3	5	1	1	0	0	1	1	0	0	0	0	0	1	0
151	2151	2	1	4	5	4	3	4	2	-1	-2	7	6	-1	0	-1	-1	16	12	70	8	60	1	2	1	0	1	1	1	1	5	4	3	5	4	4	1	1	0	0	1	1	0	0	1	1	0	0	0
152	2152	2	1	5	8	3	5	3	5	2	2	8	8	0	0	0	0	15	15	50	15	50	2	2	2	0	1	1	1	1	1	3	1	1	3	4	0	1	0	0	0	0	1	0	0	0	1	0	0
153	2153	2	1	2	10	2	8	10	0	6	-10	10	10	-8	8	0	-16	30	6	40	30	50	2	2	2	0	1	5	5	5	5	1	1	5	1	5	1	1	1	0	0	0	0	1	0	0	0	1	1
154	2154	2	1	4	5	2	3	2	4	1	2	5	6	1	0	1	1	20	8	60	10	80	2	2	2	0	1	3	1	1	3	3	5	1	3	3	1	0	0	0	1	1	1	0	1	1	1	0	1
155	2155	2	1	4	6	2	8	2	8	6	6	10	10	0	0	0	0			100		96	1	2	1	1	1	5	5	5	5	3	1	5	1	5	1	0	0	0	0	0	0	1	0	0	0	1	0
156	2156	2	1	2	10	5	5	0	10	0	10	10	10	5	-5	0	10	20	30	100	10	80	1	1	1	0	1	1	2	2	3	1	1	5	3	5	0	0	0	1	1	0	0	0	0	0	0	1	0
157	2157	2	1	2	5	5	3	6	2	-2	-4	8	8	-1	1	0	-2	13	9	80	5	90	1	1	2	0	1	1	1	3	5	3	1	5	3	2	1	1	0	0	1	1	0	0	0	1	0	0	1
158	2158	2	1	4	5	3	3	3	3	0	0	6	6	0	0	0	0	15	9	33	6	55	2	3	3	0	2					3	1		3		0	1	0	0	0	0	0	0	0	0	0	0	0
159	2159	2	1	3	10	0	10	0	10	10	10	10	10	0	0	0	0	0	0	0	0	110	2	2	3	0	2	1	2	2	5	3	1	3	1	3	1	1	1	0	1	1	0	0	1	1	1	0	1
160	2160	2	1	5	10	4	4	4	4	0	0	8	8	0	0	0	0	20	15	88	18	44	2	1	1	0	1	1	1	1	5	3	1	3	1		1	1	1	0	1	0	0	0	1	1	1	0	0
161	2161	2	1	5	10	0	10	0	10	10	10	10	10	0	0	0	0	20	25	100	30	100	1	1	1	0	1	1	5	5	2	3	1	5	1	5	1	1	0	0	1	0	0	0	0	0	0	1	0
162	2162	2	1	4	3	1	5	2	3	4	1	6	5	-2	1	-1	-3	.b	20	70	.b	80	2	2	2	1	1	1	1	1	3	3	1	1	3	3	1	0	0	0	1	0	0	0	0	1	1	0	0
163	2163	2	1	2	5	3	4	3	2	1	-1	7	5	-2	0	-2	-2	8	20	80	5	100	1	2	2	2	1	1	3	3	3	3	3	3	1	5	1	0	0	0	1	0	0	0	1	1	0	0	0
164	2164	2	1	2	5	3	5	2	6	2	4	8	8	1	-1	0	2	20	12	66	9	55	2	2	2	0	1	2	4	3	5	1	5	1	1	5	1	1	0	0	1	0	0	0	0	1	0	0	1
165	2165	2	1	6	4	3	4	3	4	1	1	7	7	0	0	0	0	15	20	30	10	50	2	2	2	1	1	1	5	5	3	1	1	5	3	5	1	1	1	0	1	1	0	0	0	1	0	0	1
166	2166	2	1	6	4	0	4	0	4	4	4	4	4	0	0	0	0	6	4	60	2	80	2	3	3	0	1	1	2	3	3	3	1	5	3	5	0	1	0	0	1	0	0	0	0	0	0	1	0
167	2167	2	1	6	10	0	0	0	0	0	0	0	0	0	0	0	0	30	9	50	9	50	1	1	1	0	1	1	1	1	3	3	1	5	1	1	1	1	1	0	1	0	0	0	1	1	1	0	1
168	2168	2	1	6	10	10	0	0	0	-10	0	10	0	0	-10	-10	10	15	10	40	10	50	2	2	2	0	5	1	2	3	3	3	3	1	1	5	0	0	0	1	1	0	0	0	0	0	1	0	0
169	2169	2	1	6	7	3	4	5	1	1	-4	7	6	-3	2	-1	-5	5	5	8	7	5	2	3	3	2	1	1	5	5	5	3	5	1	5	5	1	0	0	0	1	0	0	0	0	0	0	1	1
170	2170	2	1	6	10	2	7	2	8	5	6	9	10	1	0	1	1	5	10	80	0	0	1	2	1	0	3	5	3	3	5	2	3	5	5	3	1	0	0	0	0	0	0	1	1	0	0	0	1
171	2171	2	1	3	5	2	3	2	3	1	1	5	5	0	0	0	0	12	6	33	6	33	2	2	2	1	1	3	3	3	2	3	1	1	1	3	1	1	0	0	1	1	0	0	1	0	0	0	1
172	2172	2	1	4	6	3	4	5	2	1	-3	7	7	-2	2	0	-4	15	12	15	11	27	2	1	2	0	1	1	2	2	5	4	1	1	1	5	0	0	1	0	1	0	0	0	0	0	1	0	0
173	2173	2	1	4	5	4	2	4	3	-2	-1	6	7	1	0	1	1	15	12	15	10	28	3	2	3	0	1	1	1	3	5	3	1	5	2	3	1	1	0	0	1	1	0	0	1	0	0	0	1
174	2174	2	1	3	5	3	4	5	3	1	-2	7	8	-1	2	1	-3	15	15	110	15	110	1	3	3	1	1	1	5	5	5	2	1	1	3	5	1	0	0	0	1	0	0	0	0	0	0	1	1
175	2175	2	1	3	10	0	0	4	2	0	-2	0	6	2	4	6	-2	30	30	50	30	70	2	2	2	0	1	1	3	4	5		1	5	1	3	1	1	0	0	1	0	0	0	0	0	0	1	1
176	2176	2	1	3	6	0	7	0	5	7	5	7	5	-2	0	-2	-2	15	10	70	5	100	2	2	3	0	5	1	3	5	5	3	1	2	1	4	1	1	0	0	1	1	0	0	0	0	0	1	1
177	2177	2	1	4	6	3	3	3	3	0	0	6	6	0	0	0	0	4	12	99	12	33	3	3	3	0		5	5				5	5			0	0	0	0	0	0	0	0	0	0	0	0	0
178	2178	2	1	4	9	3	6	3	4	3	1	9	7	-2	0	-2	-2	27	21	80	12	60	2	2	2	0	1	1	3	4	5	3	2	5	1	3	1	0	0	0	1	0	0	0	0	0	0	1	1
179	2179	2	1	5	10	10	0	5	5	-10	0	10	10	5	-5	0	10	10	20	100	20	100		3	3	1		5	5	5	5	5	5		3	4	1	0	0	0	0	0	0	1	0	0	0	1	1
180	2180	2	1	5	5	3	3	2	6	0	4	6	8	3	-1	2	4	20	20	66	10	80	2	2	3	1	3	1	2	3	5	3	3	3	2	5	0	0	0	0	1	1	0	0	1	1	0	0	1
181	2181	2	1	4	6	4	4	4	3	0	-1	8	7	-1	0	-1	-1	20	20	55	20	33	3	2	2	2	1	1	5	5	5	3	1	1	1	5	1	1	1	0	1	1	0	0	0	0	0	0	1
182	2182	2	1	4	5	3	4	2	5	1	3	7	7	1	-1	0	2	15					2			0	1	1	3	3	3	3	2	1	3	3	1	1	0	0	1	1	0	0	0	1	0	0	1
183	2183	2	1	4	10	2	6	3	6	4	3	8	9	0	1	1	-1	30	20	70	10	60	3	3	3	0	1	5	3	4	5	2	1	5	3	5	1	1	1	0	0	0	0	1	0	0	0	1	0
184	2184	2	1	4	5	4	2	3	2	-2	-1	6	5	0	-1	-1	1	10	5	10	10	11	2	2	2	0	1	1	1	2	3	3	2	1	3	5	1	0	0	0	0	0	1	0	0	0	1	0	1
185	2185	2	1	4	3	4	3	3	2	-1	-1	7	5	-1	-1	-2	0	15	15	50	20	50	2	2	2	1	1	1	5	5	5	1		1	1	5	1	0	0	0	1	0	0	0	0	0	0	1	0
186	2186	2	1	4	5	2	5	2	7	3	5	7	9	2	0	2	2	15	6	55	6	77	1	2	2	0	1	5	1	1	3	2	1	3	3	3	1	0	1	0	0	0	0	1	1	0	1	0	0
187	2187	2	1	5	10	0	10	0	10	10	10	10	10	0	0	0	0	20	0	100	10	100	3	3	3	0	1	3	3	3	4	3	1	1	3	3	1	1	0	0	1	1	0	0	1	0	0	0	1
188	2188	2	1	5	10	4	6	2	8	2	6	10	10	2	-2	0	4	28	30	110	25	110	2	2	2	0	1	1	1	2	3	2	1	1	1	3	1	1	1	0	1	1	0	0	1	1	1	0	1
189	2189	2	1	5	9	3	6	3	5	3	2	9	8	-1	0	-1	-1	20	15	65	15	80	3	3	2	0	1	1	1	1	3	3	3	4	3	1	1	1	0	0	1	0	0	0	1	1	0	0	1
190	2190	2	1	5	5	2	5	1	7	3	6	7	8	2	-1	1	3	17	2	80	3	90	1	1	1	0	1	1	3	3	5	3	2	5	1	3	1	0	0	0	1	0	0	0	1	0	0	0	1
191	2191	2	1	6	4	4	0	2	2	-4	0	4	4	2	-2	0	4	12	12	22	8	22	2	1	2	0	1	1	5	5	5	3	1	1	3	5	1	1	0	0	1	0	0	0	0	0	0	1	1
192	2192	2	1	5	9	0	2	1	3	2	2	2	4	1	1	2	0	15	0	55	0	55	3	2	2	0	2	3	2	3	3	3		1	1	5	1	1	1	0	1	0	0	0	0	0	1	0	0
193	2193	2	1	5	7	3	6	3	4	3	1	9	7	-2	0	-2	-2	10	20	50	20	70	2	2	3	1	1	1	3	3	5	3	4	3	1	5	0	1	0	0	1	0	0	0	1	0	0	0	0
194	2194	2	1	5	6	2	3	2	6	1	4	5	8	3	0	3	3	13	9	39	8	70	2	2	2	0	1	1	2	2	3	3	1	3	2	3	1	0	0	0	1	0	0	0	1	1	0	0	0
195	2195	2	1	5	8	2	7	1	5	5	4	9	6	-2	-1	-3	-1	20	10	60	15	70	2	1	1	0	1	2	2	2	3	3	1	5	1	5	1	1	0	0	1	1	0	0	1	1	1	0	0
196	2196	2	1	5	9	6	2	4	5	-4	1	8	9	3	-2	1	5	24	15	50	10	100	3	2	3	0	5	1	2	2	5	3	1	5	1	5	1	1	0	0	1	1	0	0	1	1	1	0	1
197	2197	2	1	5	8	1	8	0	9	7	9	9	9	1	-1	0	2	30	30	100	10	110	3	3	3	2	1	1	1	1	3	3	1	1	1	5	0	1	0	0	1	0	0	0	0	0	1	0	0
198	2198	2	1	5	9	2	7	1	8	5	7	9	9	1	-1	0	2	24	10	100	10	100	1	1	1	0	1	1	1	3	4	3	5	1	1	2	1	0	0	0	1	0	0	0	0	1	0	0	0
199	2199	2	1	5	7	0	10	0	10	10	10	10	10	0	0	0	0	21	30	110	30	110	2	3	3	0	1	1	5	5		3	1	5	1	4	1	0	0	0	1	0	0	0	0	1	0	0	0
200	2200	2	1	5	10	0	10	4	6	10	2	10	10	-4	4	0	-8	20	0	100	12	80	1	1	1	0	1	1	3	5	5	3	1	5	3	5	1	1	1	0	1	0	0	0	0	0	0	1	0
201	2201	2	1	5	4	3	4	2	6	1	4	7	8	2	-1	1	3	3	28	100	12	90	2	1	2	1	1	1	3	3	5	2	1	5	3	5	1	1	0	0	1	1	0	0	0	0	0	1	1
202	2202	2	1	5	10	2	8	2	8	6	6	10	10	0	0	0	0	30	10	110	15	110	3	3	3	0	1	5		5	5	3	1	5	1	5	1	0	0	0	1	0	0	0	0	0	0	1	1
203	2203	2	1	6	5	3	4	3	3	1	0	7	6	-1	0	-1	-1	20	10	50	10	50	2	2	2	0	1	1	3	5	5	3	1	2	2	5	0	1	0	0	0	1	0	0	0	0	0	1	0
204	2204	2	1	5	10	0	10	0	10	10	10	10	10	0	0	0	0	30	0	110	0	110	3	3	3	0	1	1	1	1		3	1	1	1	3	1	1	0	0	1	1	0	0	1	1	1	0	0
205	2205	2	1	5	5	2	7	1	8	5	7	9	9	1	-1	0	2	15	15	72	15	72	2	2	2	0	1	1	2	2	2	3	1	1	1	5	1	1	0	0	1	1	0	0	1	0	0	0	0
206	2206	2	1	6	10	0	10	0	10	10	10	10	10	0	0	0	0	30	0	110	0	110	3	3	3	1	3	1	5	5	5	3	1	5	1	5	1	1	0	0	1	0	0	0	0	0	0	1	0
207	2207	2	1	6	8	3	5	2	6	2	4	8	8	1	-1	0	2	6	8	80	15	60	2	3	2	0	5	1	2	2	5	3	1	2	3	5	1	1	1	0	1	1	0	0	1	1	1	0	0
208	2208	2	1	6	10	2	8	3	5	6	2	10	8	-3	1	-2	-4	15	18	80	24	80	2	2	2	2	1	3	5	5	5	3		1	3		0	0	0	1	0	0	0	1	0	0	0	1	0
209	2209	2	1	6	7	4	4	4	6	0	2	8	10	2	0	2	2	24	18	33	13	69	2	3	3	0	2	1	3	4	4	3	1	2	1	4	0	1	0	0	0	1	0	0	0	0	0	1	0
210	2210	2	1	6	10	2	8	2	8	6	6	10	10	0	0	0	0								2	0	1	3		5	5	3	3	5	3	5	1	1	0	0	1	1	0	0	0	0	0	1	0
211	2211	2	1	6	10	6	4	4	5	-2	1	10	9	1	-2	-1	3	22	10	90	15	70	3	2	2	0	5	1	2	2	3	3	2	2	1	5	1	1	0	0	1	1	0	0	1	1	1	0	0
212	2212	2	1	6	4	3	3	3	3	0	0	6	6	0	0	0	0	15	12	70	18	40	2	2	2	0	2	1	3	3	5	4	1	5	3	5	1	1	1	0	1	1	0	0	1	1	1	0	0
213	2213	2	1	6	8	3	5	2	7	2	5	8	9	2	-1	1	3	12	24		18		2	2	2	0	1					1	1		1		1	0	0	0	0	0	0	0	0	0	0	0	1
214	2214	2	1	7	10	2	8	0	10	6	10	10	10	2	-2	0	4	30	10	100	0	110	3	2	3	0	1	1	5	5	5	3	1	5	5	5	1	0	0	0	1	0	0	0	0	0	0	1	0
215	2215	2	1	6	5	2	8	2	3	6	1	10	5	-5	0	-5	-5	20	20	80	20	20	2	2	3	1	1	1	5	5	5	3	1	1		5	1	1	0	0	1	1	0	0	0	0	0	1	1
216	2216	2	1	6	10	5	0	2	2	-5	0	5	4	2	-3	-1	5	30	20	50	30	80	1	1	1	0	1	1	5	3	5	3	1	5	1	3	1	0	0	0	1	0	0	0	0	1	0	0	1
217	2217	2	1	6	4	3	5	2	6	2	4	8	8	1	-1	0	2	15	20	60	6	80	2	2	3	1	1	1	1	3	5	3	1	5	1	5	1	0	0	0	0	1	0	0	1	0	1	0	0
218	2218	2	1	6	2	0	8	0	10	8	10	8	10	2	0	2	2	15	9	80	0	110	2	1	1	0	3	3	3	3	4	4	4	1	1	5	1	0	0	0	1	0	0	0	1	1	0	0	0
219	2219	2	2	8	10	2	6	4	4	4	0	8	8	-2	2	0	-4	30	28	100	24	28	3	2	2	1	1	1	3			2	1	2	1	5	1	1	0	0	1	1	0	0	0	0	0	1	1
220	2220	2	2	9	5	4	4	3	5	0	2	8	8	1	-1	0	2	15	18	48	21	45	2	2	2	0	1	1	3	3	2	2	3	1	3	2	1	1	0	0	1	1	0	0	1	0	0	0	1
221	2221	2	1	6	3	0	3	0	4	3	4	3	4	1	0	1	1	17	4	60	4	80	1	1	1	0	1	1	2	2	2	3	1	1	3	2	1	0	0	0	1	0	0	0	0	0	0	1	0
222	2222	2	1	6	10	0	10	0	10	10	10	10	10	0	0	0	0	30	30	110	30	110	3	3	3	0	5	1	5	5	3	3	1	5	1	5	0	0	0	1	1	0	0	0	0	0	0	1	1
223	2223	2	1	7	7	3	7	4	6	4	2	10	10	-1	1	0	-2	20	10	70	15	60	3	3	2	0	1	1	2	3	5	3	5	1	3	3	1	1	0	0	1	0	0	0	0	1	0	0	0
224	2224	2	2	8	10	3	7	6	4	4	-2	10	10	-3	3	0	-6	24	6	70	15	70	3	3	2	0	1	1	1	1	1	1	1	2	1	3	1	1	0	0	1	1	0	0	1	1	1	0	0
225	2225	2	2	8	7	8	1	3	6	-7	3	9	9	5	-5	0	10	27	20	22	20	50	1	1	1	0	3	1	5	5	5	3	1	5	1	5	1	0	0	0	1	0	0	0	0	0	0	1	0
226	2226	2	2	8	8	3	5	3	5	2	2	8	8	0	0	0	0	20	10	90	8	100	3	3	3	0	1	1	5	3	1	3	5	1	1	5	1	1	0	0	1	1	0	0	1	1	0	0	1
227	2227	2	2	8	10	4	4	2	5	0	3	8	7	1	-2	-1	3	16	10	60	2	48	1	1	1	0	1	1	5	5	5	3	1	5	5	5	1	0	0	0	1	0	0	0	0	0	0	1	1
228	2228	2	1	7	10	2	7	5	4	5	-1	9	9	-3	3	0	-6	25	10	100	15	30	3	2	3	0	1	1	1	1	5	2	1	5	5	5	1	1	1	0	1	1	0	0	1	1	1	0	1
229	2229	2	2	8	8	3	5	3	4	2	1	8	7	-1	0	-1	-1	20	10	90	8	90	1	3	3	0	1	5	5	5	5	3	1	5	1	5	0	0	0	0	0	0	0	0	0	0	0	0	0
230	2230	2	2	8	4	3	7	5	5	4	0	10	10	-2	2	0	-4	12	8	70	12	55	1	1	1	0	2	1	3	5	5	3	1	1	3	3	1	0	0	0	1	0	0	0	0	0	0	1	1
231	2231	2	2	8	6	4	3	2	5	-1	3	7	7	2	-2	0	4	20	25	40	10	70	2	2	1	0	1	1	5	5	5	3	3	1	1	5	1	1	0	0	1	1	0	0	0	0	0	1	0
232	2232	2	2	8	8	2	6	4	4	4	0	8	8	-2	2	0	-4	20	10	90	8	100	2	3	3	0	1	4	5	5	5	3	5	1	1	5	1	0	0	0	0	0	0	1	0	0	0	1	0
233	2233	2	2	9	6	2	3	2	5	1	3	5	7	2	0	2	2	20	15	80	12	100	2	3	2	0	1	1	5	5	5	3	1	4	2	3	1	1	0	0	1	1	0	0	1	1	0	0	1
234	2234	2	1	7	3	2	2	1	3	0	2	4	4	1	-1	0	2	10	8	30	8	40	2	2	2	0	1	1	3	3	3	2		1	3	5	1	1	0	0	1	1	0	0	0	0	0	0	0
235	2235	2	2	8	5	4	2	4	3	-2	-1	6	7	1	0	1	1	9	12	50	9	33	3	3	3	1	1	3	4	4	4	3	3	1	1	4	1	1	0	0	1	1	0	0	0	0	0	0	1
236	2236	2	1	7	10	0	10	0	10	10	10	10	10	0	0	0	0	20	8	80	15	70	1	1	1	0	1	1	2	3	3	3	1	4	1	2	1	0	0	0	1	0	0	0	1	0	0	0	0
237	2237	2	2	8	9	4	5	4	5	1	1	9	9	0	0	0	0	27	12	60	12	70	3	2	3	0	1	1	5	3	3	3	1	1	3	5	1	0	0	0	1	1	0	0	1	1	0	0	1
238	2238	2	2	8	10	2	8	2	8	6	6	10	10	0	0	0	0	20	20	80	30	80	2	1	2	1	1	1	3	4	2	3	3	1	3	4	1	0	0	0	0	0	0	1	0	0	0	1	1
239	2239	2	2	8	8	7	2	6	2	-5	-4	9	8	0	-1	-1	1	24	18	33	24	11	1	1	1	0	1	1	5	5	5	2	5	1	2	5	1	1	0	0	1	1	0	0	0	0	0	1	1
240	2240	2	2	8	10	2	8	2	8	6	6	10	10	0	0	0	0	30	10	100	20	80	1	1	1	0	1	1	5	5	3		1	1	1	3	1	0	0	0	1	1	1	0	0	0	0	1	1
241	2241	2	1	7	7	4	5	2	7	1	5	9	9	2	-2	0	4	18	21	55	12	66	3	2	3	0	1	2	5	5	5	4	1	5	5	5	1	0	0	0	1	0	0	0	0	0	0	1	0
242	2242	2	1	7	5	0	3	2	2	3	0	3	4	-1	2	1	-3	15	9	20	12	22	1	2	2	2	1	1	2	2	5	3	1	5	3	3	1	0	0	0	1	0	0	0	0	1	0	0	1
243	2243	2	2	8	8	0	5	2	2	5	0	5	4	-3	2	-1	-5	20	16	60	8	40	1	1	1	0	3	1	5	5		3	1		1	4	1	0	0	0	1	0	0	0	0	0	0	1	1
244	2244	2	1	7	6	4	4	4	4	0	0	8	8	0	0	0	0	12	18	40	12	60	3	2	2	0	1	1	2	2	5	3	1	5	1	3	0	1	0	0	1	0	0	0	1	0	1	0	0
245	2245	2	2	9	0	5	5	3	4	0	1	10	7	-1	-2	-3	1	25	30	95	25	100	3	3	3	1	1	1	5	1	5	3	1	5	1	5	0	1	0	0	0	1	0	0	0	0	0	0	1
246	2246	2	2	9	7	3	4	4	4	1	0	7	8	0	1	1	-1	24	0	90	0	90	2	2	2	0	1	1	2	3	1	3	5	1	1	5	0	0	0	1	0	1	0	0	1	0	0	0	0
247	2247	2	2	9	5	3	3	5	5	0	0	6	10	2	2	4	0	20	15	60	12	80	1	2	2	0	1	1	3	3	5	3	1	5	1	3	1	1	0	0	1	1	0	0	0	1	0	0	0
248	2248	2	2	9	4	3	3	2	2	0	0	6	4	-1	-1	-2	0	10	15	60	12	55	2	2	2	1	3	3	5	5		3	5	1	5	5	1	0	0	0	1	0	0	0	0	0	0	0	1
249	2249	2	2	10	7	3	4	5	5	1	0	7	10	1	2	3	-1	15	20	55	20	55	3	3	3	0	2	1	5	3	5	2	5	1	1	3	0	0	1	0	0	1	0	0	1	0	0	0	0
250	2250	2	2	9	5	4	4	3	5	0	2	8	8	1	-1	0	2	20	12	44	12	105	3	3	3	1	3	1	5	5	5	3	1	5	5	5	1	0	0	0	1	0	0	0	0	0	0	1	0
251	2251	2	2	10	5	3	5	3	6	2	3	8	9	1	0	1	1	25	10	105	15	95	3	3	3	0	3		5	5	5	3	5	5	5	5	0	0	0	1	1	0	0	0	0	0	0	1	1
252	2252	2	2	9	7	4	4	3	4	0	1	8	7	0	-1	-1	1	15	21	44	15	44	2	2	2	0	1	1	4	4	4	2	1	4	3	3	1	1	0	0	1	1	0	0	0	0	0	1	1
253	2253	2	2	9	4	3	4	3	3	1	0	7	6	-1	0	-1	-1	15	12	55	15	70	2	3	2	0	1	1	3	3	5	3	1	3	1	4	0	1	0	0	1	0	0	0	1	0	0	0	0
254	2254	2	2	9	10	0	10	3	7	10	4	10	10	-3	3	0	-6	25	30	90	3	97	3	3	3	1	1	3	5	3	5	3	1	5	1	5	0	1	0	0	1	0	0	0	0	0	0	1	0
255	2255	2	2	9	0	2	8	0	8	6	8	10	8	0	-2	-2	2	30	20	100	30	110	1	3	3	0	1	1	3	5	5	3	1	1	2	5	1	0	0	0	1	0	0	0	0	0	0	1	1
256	2256	2	2	9	6	3	4	4	0	1	-4	7	4	-4	1	-3	-5	15	9	50	20	20	2	2	1	0	1	1	3	3	2	2	3	1	1	2	1	1	0	0	1	1	0	0	1	1	0	0	1
257	2257	2	3	11	4	4	4	0	3	0	3	8	3	-1	-4	-5	3	16	20	40	10	80	2	1	2	0	5	1	5	5	5	1	1	5	5	5	1	1	0	0	1	0	0	0	0	0	0	1	0
258	2258	2	3	11	3	6	4	0	7	-2	7	10	7	3	-6	-3	9	15	12	70	9	65	1	3	1	0	1	1	5	5	5	5	5	5	1	5	1	0	0	0	1	0	0	0	0	0	0	1	0
259	2259	2	2	9	4	3	3	2	3	0	1	6	5	0	-1	-1	1	16	10	40	8	60	2	3	2	0	2	1	1	1	2	3	1	5	3	5	1	1	0	0	1	0	0	0	0	1	1	0	0
261	2261	2	2	9	3	2	2	4	2	0	-2	4	6	0	2	2	-2	10	10	50	15	55	2	3	3	0	1	1	5	5	3	3	1	3	1	5	1	0	0	0	1	0	0	0	0	0	0	1	1
262	2262	2	2	9	6	4	4	3	4	0	1	8	7	0	-1	-1	1	18	12	50	9	60	3	3	3	0	1	1	4	4	3	3	1	3	1	4	1	0	0	0	1	0	0	0	0	0	0	1	0
263	2263	2	2	10	10	2	8	0	2	6	2	10	2	-6	-2	-8	-4	30	30	8	20	10	2	2	3	0	3	1	5	3	5	3	3	1	3	4	1	0	0	0	1	0	0	0	1	0	0	0	1
264	2264	2	2	10	5	2	4	2	6	2	4	6	8	2	0	2	2	12	15	55	10	80	2	2	2	0	1	1	3	3	5	5	1	5	1	5	1	1	0	0	1	1	0	0	1	0	0	0	1
265	2265	2	2	10	10	0	0	5	5	0	0	0	10	5	5	10	0	30	15	15	30	30	3	1	2	0	1	1	5		5	1	5	3	5	1	1	1	1	0	1	1	0	0	1	0	0	0	1
266	2266	2	2	10	5	3	5	3	6	2	3	8	9	1	0	1	1	15	20	100	20	100	2	1	1	0	1	3	5	5	5	3	1	1	5	5	1	0	0	0	1	0	0	0	1	0	0	0	1
267	2267	2	2	10	10	0	0	0	0	0	0	0	0	0	0	0	0	30	10	0		0	3	1	1	0	3	1	5	5	5	3	3	1	1	5	1	0	0	0	1	0	0	0	0	0	0	1	1
268	2268	2	3	11	5	4	4	0	10	0	10	8	10	6	-4	2	10	15	9	48	0	110	1	1	2	1	1	1				2		1	1		1	1	0	0	1	1	0	0	0	0	0	0	1
269	2269	2	3	11	9	2	8	2	8	6	6	10	10	0	0	0	0	25	6	100	6	105	1	2	2	0	1	1	3	5	3	1	5	5	1	5	1	1	0	0	1	1	0	0	0	0	0	1	1
270	2270	2	2	10	5	2	7	3	4	5	1	9	7	-3	1	-2	-4	10	8	100	10	20	2	2	1	1	1	1		1		1	1	1	1		1	0	0	0	1	0	0	0	1	0	0	0	1
271	2271	2	3	11	4	3	2	2	4	-1	2	5	6	2	-1	1	3	13	12	72	9	100	2	2	2	0	5	1	4	4	3	3	1	5	1	5	0	0	0	1	1	1	0	0	0	0	0	1	0
272	2272	2	3	12	4	2	2	3	2	0	-1	4	5	0	1	1	-1	15	8	25	12	63	1	1	3	1	1	1	5	5	2	3	1	5	3	5	0	0	0	1	0	1	0	0	0	0	0	1	0
273	2273	2	2	10	6	1	6	1	7	5	6	7	8	1	0	1	1	18	3	66	3	77	2	2	3	0	2	1			3	2	5	1	1	3	1	1	1	0	1	1	0	0	0	0	0	0	1
274	2274	2	3	11	4	3	3	2	6	0	4	6	8	3	-1	2	4	12	10	60	16	50	2	3	3	0	1	1	5	5	3	3	1	3	2	5	1	1	0	0	1	1	0	0	0	0	0	1	1
275	2275	2	2	10	7	3	6	1	9	3	8	9	10	3	-2	1	5	21	18	77	3	99	3	1	3	0	5	1	5	5	5	2	3	5	1	1	1	1	0	0	1	0	0	0	0	0	0	1	1
276	2276	2	2	10	6	4	6	2	8	2	6	10	10	2	-2	0	4	20	28	108	28	108	3	3	3	0	1	1	5	5	5	1	5	1	1	1	1	0	0	0	1	1	0	0	0	0	0	1	1
277	2277	2	3	11	5	3	4	3	4	1	1	7	7	0	0	0	0	15	12	60	12	60	2	2	2	0	2	1	3	3	3	3	1	5	1	5	1	0	0	0	0	1	0	0	0	0	1	0	0
278	2278	2	3	11	4	1	4	4	0	3	-4	5	4	-4	3	-1	-7	12	12	80	12	80	2	2	2	1	5	1	5	5	5		1	5	1	5	0	1	0	0	1	0	0	0	0	0	0	1	0
279	2279	2	3	11	2	2	2	2	1	0	-1	4	3	-1	0	-1	-1		10	50	25	70	2	2	2	2	5	1	5	5	5	5	5	5	5	5	0	0	0	1	0	0	0	1	0	0	0	1	1
280	2280	2	3	11	10	0	0	0	10	0	10	0	10	10	0	10	10	12					3	2	3	2		1									0	0	0	1	1	0	0	0	0	0	0	1	1
281	2281	2	3	11	5	2	5	3	4	3	1	7	7	-1	1	0	-2						2	2	2	1	5	1	5	5	5	3	3	5	1	5	1	0	0	0	1	0	0	0	0	0	0	1	1
282	2282	2	3	11	4	4	3	5	2	-1	-3	7	7	-1	1	0	-2	3	3	3	3	23	1	1	1	1	1	5	5	5	5	1	1	5	1	5	0	0	0	1	0	0	0	1	0	0	0	1	0
283	2283	2	3	11	4	4	4	3	4	0	1	8	7	0	-1	-1	1	15	10	50	10	60	3	3	3	2	5	1	5	5	3	3	1	5		5	0	0	0	1	1	0	0	0	0	0	0	1	1
284	2284	2	3	12	3	2	5	0	7	3	7	7	7	2	-2	0	4	13	10	70	15	60	3	3	3	0	5	1	5	5	5	2	1	5	1		0	0	0	1	1	1	0	0	0	0	0	1	1
286	2286	2	3	11	4	2	4	3	3	2	0	6	6	-1	1	0	-2	24	30	100	16	110	3	3	3	1	3	1	5	5	3	3	1	5	5	5	0	0	0	1	1	0	0	0	0	0	0	1	0
287	2287	2	3	13	5	4	3	4	3	-1	-1	7	7	0	0	0	0	9	5	44	4	11	3	2	2	0	3	1	4	4	4	3	1	5	1	5	1	0	0	0	1	0	0	0	0	0	0	1	0
288	2288	2	3	14	5	2	2	0	0	0	0	4	0	-2	-2	-4	0	20	15	50	15	80	2	2	2	1	5	1	5	5	5	1	1	5	1	5	0	0	0	1	1	0	0	0	0	0	0	1	1
289	2289	2	3	11	6	3	4	4	4	1	0	7	8	0	1	1	-1	20	15	90	20	100	2	3	3	0	1	1	2	3	5	3	1	3	1	5	1	0	0	0	1	1	0	0	1	1	1	0	0
290	2290	2	3	12	3	2	2	2	2	0	0	4	4	0	0	0	0	9	10	30	10	25	2	2	2	0	1	1	5	5	5	3	1	5	1	5	1	1	0	0	1	0	0	0	0	0	0	1	1
291	2291	2	3	12	4	4	3	4	3	-1	-1	7	7	0	0	0	0	8	15	20	18	25	3	2	3	0	4	2	4	4	4	2		4	4	4	0	0	0	1	1	0	0	0	0	0	0	1	0
292	2292	2	3	12	6	4	0	4	2	-4	-2	4	6	2	0	2	2	20	15	90	30	60	2	3	2	0	1	1	4	4	4	1	1	5	1	4	1	0	0	0	1	0	0	0	0	0	0	1	1
293	2293	2	3	12	5	3	0	2	2	-3	0	3	4	2	-1	1	3	10	10	10	10	10	3	3	3	0	2	5		2		2	1	5	5	5	1	1	0	0	0	0	0	1	0	0	0	1	1
294	2294	2	3	12	4	4	4	4	2	0	-2	8	6	-2	0	-2	-2	9	30	110	30	110	2	3	2	0	5	5	5	5	5	3	1	5	5	5	1	0	0	0	0	0	0	1	0	0	0	1	0
295	2295	2	3	14	5	0	10	2	6	10	4	10	8	-4	2	-2	-6	20	9	110	6	110	2	2	2	0	1	1	3	5	5	3	1	5	1	5	1	1	0	0	1	0	0	0	0	0	0	1	1
296	2296	2	3	14	2	0	8	2	3	8	1	8	5	-5	2	-3	-7	9	10	40	10	50	1	3	1	0	3	1	3	5	5	3	1	5	3	5	1	0	0	0	1	0	0	0	0	0	0	1	1
298	2298	2	3	13	0	0	6	0	5	6	5	6	5	-1	0	-1	-1	15	15	10	15	15	2	2	2	1	1	3	5	3	5	1	1	5	1	5	1	0	0	0	1	0	0	0	0	0	0	1	1
299	2299	2	3	14	10	3	3	3	3	0	0	6	6	0	0	0	0	14	23	16	23	80	3	2	2	1	1	1	5	5	3	3	1	5		3	1	1	1	0	1	1	0	0	0	0	0	1	1
300	2300	2	3	14	6	3	3	2	4	0	2	6	6	1	-1	0	2	12	18	11	20	100	2	2	2	0	5	1	3	3	5	3	1	5	1	3	1	0	0	0	0	1	0	0	1	0	0	0	0
301	2301	2	3	12	4	3	2	2	3	-1	1	5	5	1	-1	0	2	30	30	30	20	30	3	3	3	0	3	5	5	5	5	3	1	5	1	5	1	0	0	0	0	0	0	1	0	0	0	1	1
302	2302	2	3	12	5	4	4	0	8	0	8	8	8	4	-4	0	8	20	20	80	20	100	3	3	3	0	5	1	3	4	4	3	1	1	5	3	0	1	0	0	1	1	0	0	0	0	0	1	0
303	2303	2	3	12	4	3	3	2	5	0	3	6	7	2	-1	1	3	18	20	77	18	88	1	1	1	0	1	1	5	5	5	3	1	5	3	5	1	0	0	0	1	0	0	0	0	0	0	1	1
304	2304	2	3	14	8	4	4	3	7	0	4	8	10	3	-1	2	4	16	5	86	25	97	3	2	3	0	1	5	5	5	5	1	1	5	5	5	1	1	0	0	0	0	0	1	1	0	0	0	1
305	2305	2	3	13	8	4	4	3	5	0	2	8	8	1	-1	0	2	.b	3	4	4	5				0	2	1	5	5		1	1	1	5	5	1	0	0	0	1	0	0	0	0	0	0	0	1
306	2306	2	3	12	4	3	3	2	5	0	3	6	7	2	-1	1	3	12	18	60	18	80	1	3	3	0	1	1	5	5	5	1	1		1	5	1	0	0	0	1	0	0	0	0	0	0	0	1
307	2307	2	3	12	6	3	3	4	4	0	0	6	8	1	1	2	0	12	15	70	18	77	2	1	1	0	1	3	3	5	5	3	1		1	5	1	1	0	0	1	1	0	0	0	0	0	1	1
308	2308	2	3	14	10	0	10	0	10	10	10	10	10	0	0	0	0	30	30	100	30	100	2	2	2	0	1	1	3	3	5	3	1	3	1	1	1	1	1	0	1	1	0	0	1	0	0	0	1
309	2309	2	3	14	10	2	8	0	10	6	10	10	10	2	-2	0	4	30		110		110	3	3	3	0	1	1	3	5	3	3	1	5	1	1	1	1	0	0	1	1	0	0	0	0	0	1	1
310	2310	2	3	14	6	4	3	3	4	-1	1	7	7	1	-1	0	2	20	20	80	20	80	3	3	3	0	1	1	2	4	3	1	1	1	1	4	1	0	0	0	1	0	0	0	.d	0	0	0	0
311	2311	2	3	14	5	3	3	3	3	0	0	6	6	0	0	0	0	20	9	33	9	33	3	3	3	0	1	1	2	1	5	2	1	5	3	1	1	1	0	0	1	0	0	0	1	0	0	0	1
312	2312	2	3	12	5	2	3	3	2	1	-1	5	5	-1	1	0	-2	15	9	33	6	33	2	3	2	0	3	1	5	5	5	3	1	5	1	5	1	0	0	0	0	1	0	0	0	0	0	1	0
313	2313	2	3	12	6	3	4	3	5	1	2	7	8	1	0	1	1	18	24	79	21	93	3	3	3	0	5	3	5	5	2	3	1	5	1	5	1	0	0	0	0	0	0	0	0	0	0	0	1
314	2314	2	3	12	5	3	4	3	3	1	0	7	6	-1	0	-1	-1	4	10	20	20	20	3	3	3	2	3	3	5	5	5	3	1	5	5	5	1	0	0	0	1	0	0	0	0	0	0	1	1
315	2315	2	3	13	6	3	3	4	2	0	-2	6	6	-1	1	0	-2	10	10	10	10	10	2	2	2	0	1	1	5	5	1	1	1	5	1	5	1	1	0	0	1	1	0	0	0	0	0	0	1
316	2316	2	3	14	9	4	4	4	4	0	0	8	8	0	0	0	0	15	12	15	15	90	2	1	1	0	5	1	5	5	5	3	1	5	1	5	0	0	0	1	1	1	0	0	0	0	0	1	0
317	2317	2	3	14	10	0	10	0	10	10	10	10	10	0	0	0	0	30		30		110	3	3	3	0	1	1	3	3	3	1	1	5	1	1	1	1	0	0	1	1	0	0	1	1	0	0	1
318	2318	2	3	14	10	3	3	3	4	0	1	6	7	1	0	1	1	10	9	44	9	44	3	3	3	0	1	1	5	5	5	1	1	5	1	3	1	1	1	0	1	1	1	0	0	0	0	0	1
319	2319	2	3	14	5	0	5	0	5	5	5	5	5	0	0	0	0	5	15	40	15	50	2	2	2	1	1	5	5	5	5	3	1	5	1	3	0	1	0	0	0	1	0	0	0	0	0	1	0
320	2320	2	3	14	6	4	3	4	3	-1	-1	7	7	0	0	0	0	15	12	36	18	36	3	2	2	1	1	1	5	5	5	3	1	5	1	5	1	1	0	0	1	0	0	0	0	0	0	1	1
321	2321	2	3	13	6	3	4	3	3	1	0	7	6	-1	0	-1	-1	20	10	90	18	100	2	2	2	0	5	1	5	5	5	3	1	1	3		0	1	0	0	1	1	0	0	0	0	0	1	0
322	2322	2	3	13	8	3	4	3	5	1	2	7	8	1	0	1	1	.b	3	4	4	5	3	3	3	0	1	1	5	3	5	2	1	1	1	1	1	1	0	0	1	1	0	0	0	0	0	1	1
323	2323	2	3	13	5	3	3	3	4	0	1	6	7	1	0	1	1	8	10	72	12	60	2	3	2	1	1	1	3	3	3	3	3	3	1	3	1	1	0	0	1	1	0	0	0	1	0	0	1
324	2324	2	3	13	5	1	8	1	8	7	7	9	9	0	0	0	0	15	3	80	3	80	3	3	3	1	1	1	5	5	5	2	1	5	1	5	1	1	0	0	1	1	1	0	0	0	0	0	1
325	2325	2	3	13	10	0	10	0	10	10	10	10	10	0	0	0	0	30	0	110	0	110	3	3	3	0	1	1	5	5	5	2	1	5	1	5	1	1	0	0	1	0	0	0	0	0	0	1	1
326	2326	2	3	13	8	3	4	3	6	1	3	7	9	2	0	2	2	.b	2	6	2	8	3	3	3	0	1	1	5	3	3	2	1	5	1	3	1	0	0	0	1	0	0	0	1	0	0	0	1
327	2327	2	3	13	5	3	3	4	2	0	-2	6	6	-1	1	0	-2	20	16	80	15	50	2	1	1	0	5	1	5	4	5	4	1	5	3	5	0	0	0	1	1	1	0	0	0	0	0	1	0
328	2328	2	3	13	2	1	1	1	1	0	0	2	2	0	0	0	0	9	12	24	6	6	3	3	3	0	1	1	5	5	5	1	1	5	5	5	1	1	0	0	1	1	0	0	0	0	0	1	1
329	2329	2	3	13	4	3	3	2	3	0	1	6	5	0	-1	-1	1	12	12	99	6	33	3	3	3	0	1	1	5	5	5	3	5	1	5	5	1	1	0	0	1	1	0	0	0	0	0	1	1
330	2330	2	3	13	5	3	3	3	0	0	-3	6	3	-3	0	-3	-3		10	10	25	60		3	2	0	1	1	4	4	4	4	1	1	3	4	1	1	0	0	1	0	0	0	0	0	0	1	0
120	3120	3	2	2	5	3	3	2	5	0	3	6	7	2	-1	1	3	15	12	40	15	100	1	1	1	0	1	1	1	1	1	1	1	2	1	2	1	0	0	0	0	1	0	0	0	0	1	0	1
121	3121	3	2	2	4	0	5	3	2	5	-1	5	5	-3	3	0	-6	15	12	20	15	22	1	2	1	0	1	1	1	1	2	3	2	2	1	2	1	1	0	0	1	1	0	0	1	1	0	0	1
122	3122	3	2	2	10	5	5	3	0	0	-3	10	3	-5	-2	-7	-3	15	15	55	10	25	1	1	1	0	1	1	1	1	4	4	1	1	1	2	1	0	0	0	1	0	1	0	1	1	1	0	0
123	3123	3	2	2	7	3	5	0	7	2	7	8	7	2	-3	-1	5	15	10	80	10	80	2	3	3	0	1	1	1	1	5	3	3	1	1	3	1	1	0	0	1	0	0	0	0	0	1	0	0
124	3124	3	1	3	6	1	2	1	3	1	2	3	4	1	0	1	1	6	2	20	15	32.5	2	1	2	0	2	1	2	2	3	5	1	3	1	3	1	0	0	0	0	1	0	0	0	0	1	0	0
125	3125	3	1	3	2	4	4	3	3	0	0	8	6	-1	-1	-2	0	5	10	10	20	20	3	3	2	0	5	1	5	5	5	5	4	3	1	5	0	1	0	1	0	0	0	0	0	0	0	1	0
126	3126	3	1	3	5	3	3	3	3	0	0	6	6	0	0	0	0	9	9	27	9	27	2	2	2	0	5	3	5	5	5	5	5		3	5	0	0	0	1	0	0	0	1	0	0	0	1	0
127	3127	3	1	3	3	2	3	2	1	1	-1	5	3	-2	0	-2	-2	5								3	5	5	1	4	1						0	0	0	0	1	0	0	0	0	0	0	0	0
128	3128	3	1	3	4	3	3	3	3	0	0	6	6	0	0	0	0	3			3		1	3	3	0	2	1	5	5	5	5	5	5	1	3	0	1	0	0	0	1	0	0	0	0	0	1	0
129	3129	3	1	3	1	3	3	3	4	0	1	6	7	1	0	1	1	20	10	50	20	30	2	2	2	0	3	4	4	5	3	5	3	5	1	5	0	1	0	0	0	0	.d	0	0	0	1	0	0
130	3130	3	1	3	2	3	5	3	4	2	1	8	7	-1	0	-1	-1	6	10	15	10	10				0	4	4	4	4	4	1	5	2	5	5	.d	0	0	0	0	0	0	1	.d	0	0	0	1
131	3131	3	1	3	2	2	2	2	1	0	-1	4	3	-1	0	-1	-1	15	15	75	15	75	3	3	3	0	5	1	5	5	5	5	1	5	1	5	0	0	0	1	1	0	0	0	0	0	0	0	0
132	3132	3	1	3	1	1	1	1	2	0	1	2	3	1	0	1	1	3					2	2	2	3	3	3	5	5	5	3	2	2	2	5	1	0	0	0	0	0	0	0	0	0	0	0	0
133	3133	3	1	3	7	3	3	3	5	0	2	6	8	2	0	2	2	18	18	60	18	60	2	2	2	0	3	3	5	5	5	3	1	3	1	3	1	1	0	0	1	1	0	0	0	0	0	1	0
134	3134	3	1	3	3	1	2	1	2	1	1	3	3	0	0	0	0	2								3											0	0	0	0	0	0	0	0	0	0	0	0	0
135	3135	3	1	3	2	1	3	1	2	2	1	4	3	-1	0	-1	-1	2	2		2		3	3	3	0	5	3	5		5	5	5	5	3	5	0	0	0	1	0	0	0	1	0	0	0	1	0
136	3136	3	1	3	6	3	3	3	5	0	2	6	8	2	0	2	2	18	12	6			2	3	3	0	5	1	4	4	3		1	4	1	5	1	0	0	0	1	1	0	0	0	0	0	1	1
137	3137	3	1	3	1	1	5	2	4	4	2	6	6	-1	1	0	-2	10					3	3	3	0	5	5	5	5	5	5	5		1		1	0	0	0	0	0	0	0	0	0	0	0	0
138	3138	3	1	3	1	1	3	1	5	2	4	4	6	2	0	2	2	8	10	10	6	10	2	3	2	0	4		5	5		4	4		1	5	0	0	0	1	1	0	0	0	0	0	0	1	0
139	3139	3	1	3	1	2	4	3	2	2	-1	6	5	-2	1	-1	-3	6			6	20	1	2	2	0	3	1	5	5	3	3	5	5	1	5	1	0	0	0	0	1	0	0	0	0	0	1	0
140	3140	3	1	3	2	1	2	3	1	1	-2	3	4	-1	2	1	-3	2	2							3											0	0	0	0	0	0	0	0	0	0	0	0	0
141	3141	3	1	3	1	1	2	2	2	1	0	3	4	0	1	1	-1						1	1	1	3											0	0	0	0	0	0	0	0	0	0	0	0	0
142	3142	3	1	3	8	2	2	6	2	0	-4	4	8	0	4	4	-4						2	2	2	0	3	5	4	4			4		1	4	0	0	0	0	0	0	0	0	0	0	0	0	0
143	3143	3	1	3	4	2	2	2	2	0	0	4	4	0	0	0	0			50		50	3	3	3	0	3	1	4	4		4	3		1	4	0	0	0	1	0	0	0	1	0	0	0	1	0
144	3144	3	1	4	5	4	3	5	3	-1	-2	7	8	0	1	1	-1				20		1			0	5	5	5	5	5	5	5	5	5	5	0	0	0	1	0	0	0	1	0	0	0	1	0
145	3145	3	1	4	3	3	4	3	4	1	1	7	7	0	0	0	0		3	6	3	4				0											0	0	0	0	0	0	0	0	0	0	0	0	0
146	3146	3	1	4	5	2	6	2	6	4	4	8	8	0	0	0	0		5	10	20	10	3	3	3	0	5	5	5	5	5	5	1	5	1	5	0	0	0	1	0	0	0	1	0	0	0	1	0
147	3147	3	1	4	8	3	6	3	6	3	3	9	9	0	0	0	0	3	3	5	3	6	2	3	3	0	5	2	2	2	3	3	1	5	1	5	0	0	0	1	0	1	0	0	0	0	1	0	0
148	3148	3	1	4	6	3	4	3	4	1	1	7	7	0	0	0	0	4	2	2	4	8		3	3	0	5	5	5	5	5	5	5	5	2	5	0	0	0	1	0	0	0	1	0	0	0	1	0
149	3149	3	1	4	4	4	3	3	3	-1	0	7	6	0	-1	-1	1	18	24	88	27	91	3	3	2	0	5	1	5	5	5	3	1	5	1	5	0	0	0	1	1	0	0	0	0	0	0	1	0
150	3150	3	1	4	5	3	3	3	4	0	1	6	7	1	0	1	1	6	5	7	4	6	3	3	3	0	5	3	5	5	5	5	1	5	1	5	0	0	0	1	1	0	0	0	0	0	0	1	0
151	3151	3	1	4	3	2	3	3	2	1	-1	5	5	-1	1	0	-2	7	6	20	3	30	2	3	3	0	5	2	5	5	5	5	2	5	1	5	0	0	0	1	1	0	0	0	0	0	0	1	0
152	3152	3	1	4	6	3	3	3	4	0	1	6	7	1	0	1	1	20			6	10			3	0	5	5	5	5	5	5	5	5	5	5	0	0	0	1	0	0	0	1	0	0	0	1	0
153	3153	3	1	4	5	3	4	3	4	1	1	7	7	0	0	0	0	16	5	2	5	30	3	3	3	0	5	3	5	5	5	1	1	5	1	5	0	0	0	1	1	0	0	0	0	0	0	1	1
154	3154	3	1	4	5	3	4	4	3	1	-1	7	7	-1	1	0	-2	5	6	4						0											0	0	0	0	0	0	0	0	0	0	0	0	0
155	3155	3	1	4	6	2	4	2	3	2	1	6	5	-1	0	-1	-1	8	14	96	22	80	3	3	3	0	5	1	5	5	5	3	5	5	1	5	0	0	0	1	0	1	0	0	0	0	0	1	0
156	3156	3	1	4	6	2	4	4	4	2	0	6	8	0	2	2	-2	10	10	2	10	2	3	2	3	0	5	1	5	5	5	4	1	5	1	5	0	0	0	1	1	0	0	0	0	0	0	1	0
157	3157	3	1	4	9	3	6	4	5	3	1	9	9	-1	1	0	-2	9	4	6	4	6	3	3	3	0	5	1		5	5	4	4		1	5	0	0	0	1	1	0	0	0	1	0	0	0	.d
158	3158	3	1	4	4	4	3	5	3	-1	-2	7	8	0	1	1	-1	5	3	4	4	4	3	2	2	0	5	5	5	5	2	1	5		1	5	0	0	0	1	0	0	0	1	0	0	0	1	0
159	3159	3	1	4	6	4	4	4	4	0	0	8	8	0	0	0	0	16	16	8	16	8	3	3	3	0	5	1	5	5	5	2	1	5	1	5	0	0	0	1	0	0	1	0	0	0	0	1	0
160	3160	3	1	4	0	2	2	0	0	0	0	4	0	-2	-2	-4	0	10	10	2	2	2			3	0	1	1	1	1	1	1	1	1	1	5	1	0	0	0	1	0	0	0	1	0	0	0	1
161	3161	3	1	4	4	3	3	3	2	0	-1	6	5	-1	0	-1	-1	5	12	38	2			1		0	4	5	5		2	1	5	5	1	5	0	0	0	1	0	0	0	1	0	0	0	1	0
162	3162	3	1	4	2	4	4	3	5	0	2	8	8	1	-1	0	2	10	10	6	6	7	2			0						5			4	1	1	0	0	0	0	0	0	0	1	0	0	0	0
163	3163	3	1	4	4	1	4	1	4	3	3	5	5	0	0	0	0	6	8	6	10	6	2	2	2	0	5	3	5	5	3	5	1	5	1	5	0	0	0	1	0	0	1	0	0	0	0	1	0
164	3164	3	2	5	8	4	5	3	6	1	3	9	9	1	-1	0	2	15	12	46	16	66	1	1	1	0	1	1	1	1	1	3	1	2	1	3	1	1	0	0	1	1	0	0	1	1	1	0	0
165	3165	3	2	5	5	4	2	4	3	-2	-1	6	7	1	0	1	1	15	20	80	20	90	2	2	2	0	5	1	3	3	5	3	1	5	1	3	0	0	0	1	1	1	0	0	1	1	1	0	1
166	3166	3	2	5	10	3	3	3	3	0	0	6	6	0	0	0	0	24	9	99	9	99	2	2	2	0	2	1	2	2	2	3	5	1	1	3	1	0	0	0	1	1	1	0	1	1	1	0	0
167	3167	3	2	5	8	6	2	7	2	-4	-5	8	9	0	1	1	-1	18	18	44	18	33	3	2	1	0	1	1	1	1	2	2	1	3	1	2	1	1	1	0	1	1	0	0	1	1	1	0	1
168	3168	3	2	5	7	3	5	3	6	2	3	8	9	1	0	1	1	12	10	80	10	90	2	2	3	0	1	1	2	3	5	3	1	5	1	3	1	1	0	0	1	1	1	0	0	0	1	0	1
169	3169	3	2	5	4	3	3	1	9	0	8	6	10	6	-2	4	8	20	10	44	4	80	3	3	3	0	3	1	1	1	2	2	1	5	1	3	0	0	1	0	1	1	1	0	1	1	1	0	1
170	3170	3	3	6	5	3	3	3	3	0	0	6	6	0	0	0	0	22	22	11	22	11	2	2	2	0	5	5	5	5	5	3	1	5	1	5	0	0	0	1	0	0	0	1	0	0	0	1	0
171	3171	3	3	6	8	4	4	4	4	0	0	8	8	0	0	0	0	18	20	42	12	36	1	1	1	0	1	1	5	5	2	3	1	5	1	2	1	1	1	0	1	0	0	0	0	0	0	1	0
172	3172	3	3	6	5	5	3	2	6	-2	4	8	8	3	-3	0	6	15	20	50	15	60	3	2	2	0	1	2	5	5	5	1	1	5	5	5	1	1	0	0	1	1	0	0	0	0	0	0	1
173	3173	3	3	6	5	2	6	1	3	4	2	8	4	-3	-1	-4	-2	15	30	40	4	110	1	3	3	0	1	3	5	5	5	4	4	4	1	3	1	1	0	0	1	1	0	0	0	0	0	1	0
174	3174	3	3	6	5	3	3	3	3	0	0	6	6	0	0	0	0	24	18	80	24	70	2	2	2	0	2	1	5	5	3	3	1	5	2	5	0	0	1	0	0	1	0	0	0	0	0	1	0
175	3175	3	3	6	4	3	4	2	4	1	2	7	6	0	-1	-1	1									0	3	1	4	4	4	3	5	5	1	5	1	0	0	0	1	0	0	0	0	0	0	1	0
176	3176	3	3	6	0	3	3	2	2	0	0	6	4	-1	-1	-2	0	26	24	96	28	108	1	3	3	0	5	2	5	5	5	2	2	5	2	5	0	0	0	1	1	1	0	0	0	0	0	1	1
177	3177	3	3	6	0	3	4	3	4	1	1	7	7	0	0	0	0									0											0	0	0	0	0	0	0	0	0	0	0	0	0
178	3178	3	3	6	10	4	5	3	6	1	3	9	9	1	-1	0	2	24	8	80	18	60	3	3	3	0	5	1	5	3	3	2	1	5	2	3	0	0	0	1	1	1	0	0	1	0	0	0	1
179	3179	3	3	6	4	4	3	3	3	-1	0	7	6	0	-1	-1	1			20			3	3		0	4	1	4	4	4	2	4	4	1	4	0	0	0	1	1	0	0	0	0	0	0	1	1
180	3180	3	3	6	6	4	4	4	2	0	-2	8	6	-2	0	-2	-2									0											0	0	0	0	0	0	0	0	0	0	0	0	0
181	3181	3	3	6	6	3	4	4	3	1	-1	7	7	-1	1	0	-2	24	20	100	28	100	3	3	3	0	4	1	4	4	4	3	4	3	1	3	0	0	0	1	1	0	0	0	0	0	0	1	0
182	3182	3	3	6	6	4	4	4	4	0	0	8	8	0	0	0	0	10	16	80	20	80	3	3	3	0	1	5	4	4	5	3	1	5	1	5	0	1	0	0	0	0	0	1	0	0	0	1	0
183	3183	3	3	6	10	0	10	0	10	10	10	10	10	0	0	0	0	30	0	110	0	110	1	1	1	0	5	2	3	3	4	3	1	5	1	4	0	0	0	1	1	1	0	0	0	0	1	0	1
184	3184	3	3	7	4	4	5	2	7	1	5	9	9	2	-2	0	4	12	8	80	8	90	2	2	3	0	2	1	1	1	3	2	1	1	1	3	1	1	1	0	1	1	1	0	1	1	1	0	1
185	3185	3	3	7	7	2	2	2	2	0	0	4	4	0	0	0	0	15	9	44	9	44	1	1	1	0	2	1	3	3	5	3	5	1	1	3	1	1	1	0	1	1	0	0	0	1	1	0	0
186	3186	3	3	7	2	1	1	0	1	0	1	2	1	0	-1	-1	1	3	3	11	3	11	1	1	1	0	1	1	1	1	2	3	1	1	1	2	1	0	0	0	1	0	0	0	0	1	0	0	1
187	3187	3	3	7	10	0	10	0	10	10	10	10	10	0	0	0	0	20	20	90	10	80	3	3	3	0	2	1	2	2	5	3	2	1	4	3	1	0	0	0	1	1	0	0	1	1	1	0	1
188	3188	3	3	7	10	0	10	0	10	10	10	10	10	0	0	0	0	15	9	55	0	55	2	2	2	0	1	1	1	1	2	4	1	1	1	3	1	1	0	0	1	1	0	0	1	1	1	0	0
189	3189	3	3	7	7	1	9	1	9	8	8	10	10	0	0	0	0	21	15	55	18	66	2	2	1	0	1	1	1	1	3	3	2	2	1	3	1	0	0	0	1	0	0	0	1	1	1	0	1
190	3190	3	3	7	5	4	3	4	2	-1	-2	7	6	-1	0	-1	-1	15	12	22	16	22	3	2	1	0	1	1	1	1	1	2	1	5	1	2	1	1	0	0	1	1	0	0	1	1	1	0	1
191	3191	3	3	7	7	4	3	4	3	-1	-1	7	7	0	0	0	0	10	10	40	10	35	3	2	2	0	1	1	1	1	5	3	1	5	1	1	1	1	1	0	1	1	1	0	1	1	1	0	1
192	3192	3	3	7	7	4	4	4	3	0	-1	8	7	-1	0	-1	-1	19	15	40	15	40	3	2	2	0	1	1	1	1	2	3	3	3	1	2	1	1	0	0	1	1	0	0	1	1	1	0	0
193	3193	3	2	8	6	5	3	3	3	-2	0	8	6	0	-2	-2	2	10	10	30	10	30	3	3	3	0	1	5	2	3	2	3	1	3	5	1	1	1	0	0	1	1	0	0	1	0	0	0	0
194	3194	3	2	8	3	3	3	3	3	0	0	6	6	0	0	0	0	15	9	55	15	33	3	3	2	0	1	1	1	1	2	3	3	1	1	3	1	0	0	0	0	1	1	0	1	1	1	0	0
195	3195	3	2	8	7	3	4	4	3	1	-1	7	7	-1	1	0	-2	24	20	100	16	99	3	3	3	0	1	1	4	1	3	2	5	3	1	1	1	0	0	0	0	1	0	0	1	0	0	0	0
196	3196	3	2	8	8	2	7	1	8	5	7	9	9	1	-1	0	2	20	12	40	12	60	3	3	3	0	1	1	1	1	2	3	5	1	1	2	1	1	0	0	1	1	0	0	1	1	1	0	1
197	3197	3	2	8	5	5	5	4	4	0	0	10	8	-1	-1	-2	0	15	12	44	12	44	1	1	1	0	2	1	1	1	5	3	4	1	1	3	1	1	0	0	1	1	0	0	1	1	1	0	0
198	3198	3	3	9	8	2	6	2	6	4	4	8	8	0	0	0	0	12	15	55	15	55	3	3	3	0	1	1	1	1	3	3	1	1	5	1	1	1	0	1	0	0	0	0	1	1	1	0	1
199	3199	3	3	9	2	3	1	2	1	-2	-1	4	3	0	-1	-1	1	6	6	18	6	15	2	2	1	0	1	1	1	1	1	2	1	3	1	1	1	1	1	0	1	1	0	0	1	1	1	0	1
200	3200	3	3	9	5	5	3	5	0	-2	-5	8	5	-3	0	-3	-3	15	9	44	27	33	2	1	1	0	1	1	1	1	1	2	2	1	1	5	1	1	1	0	1	1	0	0	1	1	1	0	0
201	3201	3	3	9	10	4	5	3	6	1	3	9	9	1	-1	0	2	18	18	70	16	80	2	1	1	0	1	1	1	1	3	2	3	1	1	4	1	0	0	0	1	1	0	0	1	1	1	0	0
202	3202	3	3	9	1	0	10	0	10	10	10	10	10	0	0	0	0	10	18	56	0	110	2	1	1	0	1	1	1	1	2	2	3	1	2	2	1	1	1	0	1	1	0	0	1	1	1	0	1
203	3203	3	3	9	3	4	3	3	6	-1	3	7	9	3	-1	2	4	11	9	35	11	45	2	2	2	0	1	1	2	2	1	3	4	4	3	3	1	1	1	0	1	1	0	0	0	1	1	0	0
204	3204	3	3	9	10	4	6	4	6	2	2	10	10	0	0	0	0	24	15	15	13	15	2	2	1	0	1	1	1	1	1	2	5	2	1	1	1	1	1	0	1	1	1	0	1	1	1	0	1
205	3205	3	3	10	8	4	5	4	4	1	0	9	8	-1	0	-1	-1	15	16	44	12	44	1	1	1	0	2	2	4	2	2	4	1	5	1	3	1	1	0	0	1	1	0	0	1	1	1	0	0
206	3206	3	3	10	7	4	3	4	4	-1	0	7	8	1	0	1	1	12	9	48	14	26	3	3	3	0	1	1	1	1	2	2	1	1	1	3	1	1	1	0	1	1	1	0	1	1	1	0	1
207	3207	3	3	10	5	3	3	3	3	0	0	6	6	0	0	0	0	12	10	44	10	30	1	1	1	0	1	1	3	2	1	1	5	1	1	3	1	1	0	0	1	1	1	0	1	1	1	0	1
208	3208	3	2	11	4	3	4	3	2	1	-1	7	5	-2	0	-2	-2	15	12	50	14	40	2	3	2	0	1	1	3	1	2	3	5	1	1	2	1	1	1	0	1	1	1	0	1	1	1	0	0
209	3209	3	2	11	10	0	10	0	10	10	10	10	10	0	0	0	0	15	24	70	15	55	3	2	1	0	1	1	1	1	2	2	3	1	1	1	1	1	0	0	1	1	0	0	1	1	1	0	1
210	3210	3	2	11	7	3	5	4	4	2	0	8	8	-1	1	0	-2	15	9	30	9	44	1	1	1	0	1	1	1	1	1	3	5	1	1	1	1	1	1	0	1	1	1	0	1	1	1	0	1
211	3211	3	4	12	6	3	3	2	3	0	1	6	5	0	-1	-1	1	12	15	42	24	60	2	2	2	0	1	1	3	3	2	3	4	1	1	2	0	1	0	0	1	0	0	0	0	1	0	1	0
212	3212	3	4	12	8	3	3	3	3	0	0	6	6	0	0	0	0	8	30	40	20	30	3	3	3	0	3	1	3	5	5	3	1	3	1	3	1	0	0	0	1	0	0	0	0	0	1	0	0
213	3213	3	4	12	5	2	4	3	3	2	0	6	6	-1	1	0	-2	4	4	6	3	4	3	2	2	0	1	1	2	2	3	2	3	1	1	1	1	0	0	0	0	0	0	1	0	1	0	0	1
214	3214	3	4	12	6	4	4	3	3	0	0	8	6	-1	-1	-2	0	12	4	2	4	3	3	3	3	0	4	4	4	4	4	4	4	5	5	4	.d	0	0	0	0	0	0	1	0	0	0	1	.d
215	3215	3	4	12	6	4	4	3	3	0	0	8	6	-1	-1	-2	0	4	3	4	3	3	3	3	3	0	3	3	4	4	3	4	1	1	1	4	1	0	0	0	0	1	0	0	0	0	0	1	0
216	3216	3	4	12	8	3	5	3	3	2	0	8	6	-2	0	-2	-2	4	21	10	12	6	3	3	3	0	3	3	3	3	3	3	3	3	1	3	1	0	0	0	1	0	0	0	0	0	0	1	0
217	3217	3	4	12	5	4	4	3	3	0	0	8	6	-1	-1	-2	0	4	4	6	3	4	3	3	2	0	1	1	4	4	4	1	4	4	1	4	1	0	0	0	1	0	0	0	0	0	0	1	0
218	3218	3	4	12	6	3	2	3	3	-1	0	5	6	1	0	1	1		3		3	11	3	2	3	0	5	1	5	5	5	1	5	5	1	5	0	0	0	1	1	1	0	0	0	0	0	1	1
219	3219	3	4	12	6	4	5	3	5	1	2	9	8	0	-1	-1	1	12	12	30	20	30	2	2	2	0	1	1	1	1	3	3	4	1	1	1	1	1	1	0	1	1	1	0	1	1	1	0	1
220	3220	3	3	13	9	2	7	2	7	5	5	9	9	0	0	0	0	24	24	88	24	88	1	1	1	0	1	1	1	1	1	3	1	3	1	1	1	0	1	0	1	0	0	0	1	0	1	0	0
221	3221	3	3	13	7	1	8	1	8	7	7	9	9	0	0	0	0	20	10	100	5	80	1	2	2	0	1	1	1	1	1	2	4	1	1	2	1	1	1	0	1	1	1	0	1	1	1	0	1
222	3222	3	3	13	5	4	4	4	3	0	-1	8	7	-1	0	-1	-1	15	15	60	15	80	1	1	1	0	1	1	1	1	1	3	3	1	1	3	1	0	0	0	1	0	0	0	0	0	1	0	0
223	3223	3	3	13	5	3	3	3	4	0	1	6	7	1	0	1	1	15	12	33	15	24	3	2	2	0	3	2	2	3	4	3	4	1	1	4	0	0	1	0	0	1	0	0	0	0	1	0	0
224	3224	3	3	14	7	3	5	4	2	2	-2	8	6	-3	1	-2	-4	12	10	66	25	72	1	3	3	0	1	1	5	5	1	3	3	1	1	2	1	0	0	0	1	0	0	0	0	0	0	1	0
225	3225	3	3	14	6	4	5	4	3	1	-1	9	7	-2	0	-2	-2	16	18	66	20	80	2	3	3	0	1	1	3	3	4	2	1	1	1	3	1	1	1	0	1	1	1	0	1	0	0	0	1
226	3226	3	3	14	5	4	4	3	5	0	2	8	8	1	-1	0	2	25	12	96	20	100	2	2	3	0	1	1	2	2	4	3	4	1	1	3	1	0	0	0	1	1	1	0	1	1	1	0	0
227	3227	3	3	14	5	3	5	2	5	2	3	8	7	0	-1	-1	1	12	10	83	12	95	1	2	1	0	1	1	1	1	2	2	5	1	1	2	1	1	1	0	1	1	1	0	1	1	1	0	1
228	3228	3	3	14	10	1	7	6	2	6	-4	8	8	-5	5	0	-10	10	15	50	10	30	3	2	2	0	1	1	1	1	1	3	4	1	1	3	1	1	1	0	1	1	1	0	1	1	1	0	0
229	3229	3	3	14	8	2	6	7	2	4	-5	8	9	-4	5	1	-9	15	15	44	6	88	3	3	3	0	3	1	2	2	5	3	3	1	1	4	1	0	0	0	1	1	0	0	0	1	1	0	0
230	3230	3	3	14	6	4	3	4	3	-1	-1	7	7	0	0	0	0	20	12	70	12	55	2	2	2	0	1	1	1	1	2	2	4	1	1	1	1	1	1	0	1	1	0	0	1	1	1	0	1
231	3231	3	3	14	8	5	3	5	3	-2	-2	8	8	0	0	0	0	20	10	50	10	50	1	2	2	0	1	1	3	4	4	3	3	1	1	1	1	0	0	0	0	1	0	0	0	0	0	1	0
232	3232	3	3	14	5	3	2	3	1	-1	-2	5	4	-1	0	-1	-1	15	9	33	10	11	2	3	1	0	1	1	3	3	3	1	4	1	1	1	0	0	1	0	0	0	1	0	0	0	1	0	0
233	3233	3	3	14	4	3	3	3	4	0	1	6	7	1	0	1	1	12	9	44	15	50	2	1	2	0	1	1	1	1	3	2	1	1	1	1	0	1	0	0	1	0	0	0	1	1	1	0	0
234	3234	3	4	15	4	3	3	2	2	0	0	6	4	-1	-1	-2	0	18	12	25	18	50	2	2	2	0	4	1	4	4	4	2	1	2	1	4	.d	0	0	0	0	0	0	1	0	0	.d	0	0
235	3235	3	4	15	8	5	3	4	4	-2	0	8	8	1	-1	0	2	4	3	13	4	14	3	3	3	0	4	4	4	4	4	4	4	4	1	4	0	0	.d	0	0	0	.d	0	0	.d	0	0	0
236	3236	3	4	15	6	3	4	3	3	1	0	7	6	-1	0	-1	-1	9	10	33	20	50	3	2	2	0	3	1	5	5	5	3	1	5	1	3	0	1	0	0	1	0	0	0	0	0	0	1	0
237	3237	3	4	15	5	3	2	3	2	-1	-1	5	5	0	0	0	0	15	9	15	15	9	1	1	1	0	3	1	5	5	5	5	4	1	1	5	1	0	0	0	0	1	0	0	0	0	0	1	0
238	3238	3	4	15	4	2	2	3	3	0	0	4	6	1	1	2	0	17	16	72	18	56	2	3	1	0	1	1	5	5	5	5	5	5	5	5	1	0	0	0	1	0	0	0	0	0	0	1	0
239	3239	3	4	15	8	2	2	2	1	0	-1	4	3	-1	0	-1	-1	22	18	67	25	31	2	2	1	0	1	1	2	2	4	2	1	4	1	2	1	0	0	0	1	0	0	0	0	1	0	0	0
240	3240	3	4	15	5	3	4	2	4	1	2	7	6	0	-1	-1	1	9	25	100	13	60	3	3	3	0	5	1	5	5	5	5	5	5	1	5	0	0	0	1	1	0	0	0	0	0	0	1	0
241	3241	3	4	15	9	1	8	3	3	7	0	9	6	-5	2	-3	-7	8	15	50	15	60	3	3	3	0	5	5	5	5	5	5	5	5	1	5	0	0	0	1	0	0	0	1	0	0	1	0	1
242	3242	3	4	15	5	4	4	3	4	0	1	8	7	0	-1	-1	1	20	12	12	16	16	3	3	3	0	3	1	4	4	4	3	1	4	1	3	1	0	0	0	1	0	0	1	.d	0	0	1	1
243	3243	3	4	15	6	4	4	4	4	0	0	8	8	0	0	0	0	24	18	54	6	12	3	3	3	0	3	1	3	3	3	3	1	1	1	5	0	1	0	0	1	0	0	0	0	1	0	0	0
244	3244	3	4	15	4	3	3	4	1	0	-3	6	5	-2	1	-1	-3	5	8	2	6	4	1	2	2	0	1	5	5	1	5	5	5	1	1	5	0	0	0	1	0	0	0	1	0	0	0	1	1
245	3245	3	4	15	6	3	5	3	4	2	1	8	7	-1	0	-1	-1	8	4	24	6	37	2	2	2	0	5	1	5	5	5	5	5	5	1	5	0	0	0	1	1	0	0	0	0	0	0	1	0
246	3246	3	4	15	8	0	4	3	6	4	3	4	9	2	3	5	-1	29	11	58	12	87	3	2	2	0	5	1	5	5	3	2	5	1	1	5	0	0	0	1	1	1	0	0	0	0	0	1	0
247	3247	3	4	15	6	4	4	4	4	0	0	8	8	0	0	0	0	24	4	12	3	9	3	3	3	0	5	1	5		4	5	1	5	1	5	0	0	1	0	0	0	0	0	1	0	0	0	0
248	3248	3	4	15	6	4	4	4	4	0	0	8	8	0	0	0	0	24	18	54	6	12	3	3	3	0	3		3			3	1	1		5	0	1	0	0	1	0	0	0	0	0	1	0	0
249	3249	3	4	15	5	4	3	4	2	-1	-2	7	6	-1	0	-1	-1				20	36	3	3	1	0	1	3	4	4	3	3	1	4	1	4	0	0	0	1	1	0	0	0	0	0	0	1	1
250	3250	3	4	15	6	4	4	4	3	0	-1	8	7	-1	0	-1	-1	10	18	16	18	22	3	3	3	0	5	5	5	5	3	4	5	5	2	5	0	0	0	1	0	0	0	1	0	0	0	1	0
251	3251	3	4	15	5	3	3	5	5	0	0	6	10	2	2	4	0	10	10	5	10	10	1	1	1	0			5				5	5	1	5	0	0	0	1	1	0	0	0	0	0	0	0	1
252	3252	3	4	15	6	4	4	2	4	0	2	8	6	0	-2	-2	2	4	4	6	4	6	2	1	2	0	4	4	4	4	4	3	4	4	1	4	0	0	0	1	0	0	0	1	0	0	0	1	0
253	3253	3	4	15	6	3	4	3	4	1	1	7	7	0	0	0	0	16	13		14		3	3	3	0	3	1	4	4	4	3	1	3	1	3	1	0	0	0	1	0	0	0	0	0	0	1	1
254	3254	3	4	15	6	3	5	3	5	2	2	8	8	0	0	0	0	16	12	44	12	44	2	2	2	0	3	1	2	3	4	3	4	4	1	3	0	0	1	0	0	1	0	0	0	0	1	0	0
255	3255	3	4	15	5	3	4	3	3	1	0	7	6	-1	0	-1	-1	16	10	13	14	27	3	3	3	0	4								1		0	0	0	1	0	0	0	1	0	0	0	1	0
256	3256	3	4	15	4	10	0	3	3	-10	0	10	6	3	-7	-4	10	30	10	10	10	11	3	1	3	0	4	4	4	4	4	4	4	4	1	4	.d	0	.d	0	.d	0	.d	0	.d	.d	.d	0	.d
257	3257	3	4	15	5	4	2	4	4	-2	0	6	8	2	0	2	2	5	4	4	5	5	2	2	2	0	3	1		4	2	4	4	4	1	4	0	0	0	1	1	0	0	0	0	0	0	1	0
258	3258	3	4	16	5	3	5	4	4	2	0	8	8	-1	1	0	-2	5	3	5	4	4	2	2	2	0	5	5	5	5	5	5	5	5	5	5	0	0	0	1	0	0	0	1	0	0	0	1	0
259	3259	3	4	16	9	3	5	2	3	2	1	8	5	-2	-1	-3	-1	8	4	15	10	44	1	1	1	0											0	0	0	0	0	0	0	0	0	0	0	0	0
260	3260	3	4	16	6	4	4	4	3	0	-1	8	7	-1	0	-1	-1	4	10	60	10	60	3	3	3	0		1						1		1	0	0	0	1	0	0	0	1	0	0	0	1	0
261	3261	3	4	16	6	3	4	3	4	1	1	7	7	0	0	0	0	10	3	47	12		2	1	1	0	5		5	5		5	5	5		5	0	0	0	0	1	1	1	0	0	0	0	0	0
262	3262	3	4	16	8	2	6	2	6	4	4	8	8	0	0	0	0	12	18	33	12	22	1	1	1	0	1	2	4	4	4	3	1	4	1	5	1	0	0	0	0	1	0	0	0	0	0	1	0
263	3263	3	4	16	8	5	3	2	6	-2	4	8	8	3	-3	0	6	3	4		3		3	3	3	0	5	1	5	5	5	2	5	5	1	5	0	0	0	1	1	0	0	0	0	0	0	1	1
264	3264	3	4	16	6	3	3	3	2	0	-1	6	5	-1	0	-1	-1		20	10	10	20	2	2	2	0	5	1	5	5	5	3	1	5	1	5	0	0	0	1	1	0	0	0	0	0	0	1	0
265	3265	3	4	16	6	4	4	2	6	0	4	8	8	2	-2	0	4	6	4	6	4	6	2	2	1	0	3	3	5	3	5	3	3	5	1	5	1	0	0	0	1	0	0	0	0	0	0	1	0
266	3266	3	4	16	5	3	3	5	4	0	-1	6	9	1	2	3	-1	2.5	15	9	2.5	12.5	2	2	2	0	1	2	1	5	3	3	1	1	1	4	1	0	0	0	0	1	0	0	0	1	0	1	0
267	3267	3	4	16	4	4	4	4	4	0	0	8	8	0	0	0	0	2	4	4	4	4	3	3	3	0	5	1	5	4	4	1	1	5	1	5	1	0	0	0	1	0	0	0	0	0	0	1	0
268	3268	3	4	16	8	4	4	3	6	0	3	8	9	2	-1	1	3	6	4	4	3	6	3	3	3	0	4	1	2	2	4	3	1	5	1	2	0	0	0	1	1	0	1	0	1	0	0	0	1
269	3269	3	4	16	6	4	4	3	3	0	0	8	6	-1	-1	-2	0	10	12	14	18	22	1	1	1	0	5	5	5	5	5		5	5	1	5	0	0	0	1	0	0	0	1	0	0	0	1	0
270	3270	3	4	16	5	3	2	2	3	-1	1	5	5	1	-1	0	2	15	4	12	15	4	1	2	1	0	4	1	4	4	4	4	4	1	1	4	0	0	0	1	0	0	0	1	0	0	0	1	0
271	3271	3	4	16	5	4	5	4	4	1	0	9	8	-1	0	-1	-1	15	6	55	12	55	1	2	3	0	4	1	4	4	3	4	4	4	2	4	0	0	0	1	1	0	0	1	0	0	0	1	0
272	3272	3	4	16	5	3	3	3	3	0	0	6	6	0	0	0	0	21	9	10	15	10	2	2	2	0	5	1	5	5	5	5	5	5	1	5	0	0	0	1	0	1	0	0	0	0	0	1	0
273	3273	3	4	16	5	3	4	3	4	1	1	7	7	0	0	0	0	4	25	10	20	22	3	2	1	0	5	1	5	5	5	3	4	1	1	5	0	0	0	1	0	0	1	0	0	0	0	1	0
274	3274	3	4	16	10	2	3	3	2	1	-1	5	5	-1	1	0	-2	9	9	32	9	46	3	2	2	0	1	1	1	1	4	1	1	4	1	1	1	0	0	0	1	0	0	0	0	1	0	0	1
275	3275	3	4	16	6	4	4	4	4	0	0	8	8	0	0	0	0	15	15	20	15	30	3	3	3	0	5	3	5	5	5	3	1	5	1	5	0	0	0	1	0	1	0	0	0	0	0	1	0
276	3276	3	4	16	8	3	6	3	5	3	2	9	8	-1	0	-1	-1	6	6	12	5	15	1	1	1	0	1	1	4	3	5	4	1	5	1	5	0	0	1	0	0	1	0	0	0	0	1	0	.d
277	3277	3	4	16	6	4	4	3	3	0	0	8	6	-1	-1	-2	0	24	18	54	9	15	3	3		0	3	1	5	5	5	5	1	1	1	5	1	0	0	0	1	0	0	0	0	0	0	1	0
278	3278	3	4	16	8	3	6	4	4	3	0	9	8	-2	1	-1	-3	24	19	83	21	75	1	1	1	0	1	1	1	1	4	3	1	1	1	2	1	1	0	0	1	1	1	0	1	1	1	0	0
102	4102	4	1	1	9	3	6	3	6	3	3	9	9	0	0	0	0	15	15	50	15	50	1	1	1		3	1	1	1	2	3	4	1	1	2	1	0	0	0	1	1	0	0	1	1	1	0	0
103	4103	4	1	1	6	3	3	4	2	0	-2	6	6	-1	1	0	-2	18	15	90	10	100	1	1	1		1	5	5	5	3	1	5	1	1	5	0	1	0	0	0	0	0	1	0	0	0	1	0
104	4104	4	1	1	10	3	5	3	5	2	2	8	8	0	0	0	0	15	15	40	15	30	3	3	3		1	2	1	1	2	2	4	1	1	3	1	1	0	0	1	1	0	0	1	1	1	0	1
105	4105	4	1	1	0	0	10	0	10	10	10	10	10	0	0	0	0	30	0	110	0	110	1	1	1		4	4	4	4	3	3	5	1	1	5	0	0	0	1	0	0	0	1	0	0	0	1	1
106	4106	4	1	1	7	4	3	0	0	-1	0	7	0	-3	-4	-7	1	16	18	77	6	18	2	2	1		1	5	2	2	5	2	4	5	1	5	1	0	0	0	0	0	0	1	1	0	0	0	0
107	4107	4	1	1	5	0	0	0	0	0	0	0	0	0	0	0	0	20	25	3	25	20	2	2	2		1	1	1	1	3	3	4	1	1	3	1	0	0	0	0	1	0	0	0	0	1	0	1
108	4108	4	1	1	10	6	4	4	6	-2	2	10	10	2	-2	0	4	21	9	33	9	55	1	1	3		2	1	1	1	2	3	1	1	1	4	1	1	0	0	0	1	0	0	1	1	1	0	0
109	4109	4	1	2	8	2	7	2	0	5	-2	9	2	-7	0	-7	-7	20	10	50	25	80	3	2	2		1	5	1	1	5	1	5	1	1	5	1	1	0	0	0	0	0	1	1	1	1	0	1
110	4110	4	1	2	5	2	6	0	10	4	10	8	10	4	-2	2	6	15	15	80	20	50	3	3	3		1	5	1	1	5	1		1	5	5	0	1	0	0	0	0	0	1	0	1	0	0	0
111	4111	4	1	2	8	2	6	1	8	4	7	8	9	2	-1	1	3	20									1	4	4	4	4	2	4	1	1	4	0	0	0	1	0	0	0	1	0	0	0	1	0
112	4112	4	1	2	6	2	8	2	8	6	6	10	10	0	0	0	0	20	10	75	6	90	2	3	3		2	2	1	1	2	2	5	2	1	4	1	0	0	0	1	1	0	0	1	1	1	0	1
113	4113	4	1	2	5	5	5	5	5	0	0	10	10	0	0	0	0	15	15	55	15	55	2	2	2		1	2	3	5	2	1		1	2	5	1	0	0	0	1	0	0	0	0	0	0	0	1
114	4114	4	1	2	5	3	3	3	3	0	0	6	6	0	0	0	0	24	24	80	24	80	2	2	2		1	1	1	2	5	2	5	1	2	3	1	1	0	0	1	1	0	0	1	0	0	0	1
115	4115	4	1	2	6	2	4	6	2	2	-4	6	8	-2	4	2	-6	22	15	75	15	60	1	1	1		1	2	5	5	3	2	4	1	1	5	1	0	0	0	0	1	0	0	0	0	0	1	1
116	4116	4	1	2	6	3	4	6	0	1	-6	7	6	-4	3	-1	-7	15	10	25	20	11	3	3	1		5	2	1	1	5	2	3	1	1	3	0	0	0	1	1	0	0	0	1	1	0	0	1
117	4117	4	1	2	10	4	4	0	0	0	0	8	0	-4	-4	-8	0	15	10	30	10	22	1	1	1		5	1	3	4	3	1	1	5	4	5	0	0	0	1	0	1	0	0	0	0	0	1	0
118	4118	4	1	2	5	3	4	2	4	1	2	7	6	0	-1	-1	1	15	15	60	8	50	2	2	2		1	1	1	4	5	1	5	1	3	4	0	1	0	0	0	1	0	0	0	0	0	1	0
119	4119	4	1	2	7	2	6	2	6	4	4	8	8	0	0	0	0	15	13	66	12	77	2	2	3		1	1	1	2	1		4	1	1	3	1	1	0	0	1	1	0	0	1	1	0	0	1
120	4120	4	1	2	7	4	5	8	1	1	-7	9	9	-4	4	0	-8	12	15	87	19	93	1	1	1		1	1	1	1	5		1	2	1	3	1	1	1	0	1	1	0	0	1	1	1	0	1
121	4121	4	1	2	6	3	4	8	0	1	-8	7	8	-4	5	1	-9	15	5	64	10	65	2	2	2		1	1	1	1	2	3	4	1	1	2	1	1	0	0	1	0	0	0	1	1	0	0	0
122	4122	4	1	2	8	3	5	3	5	2	2	8	8	0	0	0	0	22	22	90	22	90	3	3	3		2	2	1	1	3	3	4	2	2	5	1	0	0	0	0	1	0	0	1	0	0	0	0
123	4123	4	1	2	10	5	5	5	5	0	0	10	10	0	0	0	0	15	15	55	15	55	2	2	2		1	3	2	2	5	2	4	1	1	3	1	1	0	0	1	0	0	0	1	1	0	0	1
124	4124	4	1	3	8	5	3	5	3	-2	-2	8	8	0	0	0	0	24	20	80	22	60	2	1	1		3	1	1	1	2	2	3	1	1	3	1	0	0	0	0	1	0	0	0	1	0	0	0
125	4125	4	1	3	10	0	10	0	10	10	10	10	10	0	0	0	0	10	0	110	0	110	3	3	3		1	2	1	1	4	4	3	1	1	3	1	0	0	0	1	1	0	0	1	1	0	0	0
126	4126	4	1	3	7	6	4	6	4	-2	-2	10	10	0	0	0	0	18	10	80	15	60	3	2	2		2	2	1	1	4	4	4	1	4	4	1	0	0	0	0	1	0	0	0	0	1	0	0
127	4127	4	1	3	10	6	4	5	5	-2	0	10	10	1	-1	0	2	15	15	55	10	60	1	1	1		1	4	1	1	3	2	4	1	1	3	1	1	0	0	.d	.d	0	0	1	1	1	0	1
128	4128	4	1	3	10	6	4	6	4	-2	-2	10	10	0	0	0	0	25	20	80	18	100	2	2	2		5	1	2	2	2	3	4	1	1	5	0	0	0	1	1	1	0	0	1	1	0	0	1
129	4129	4	1	3	8	4	4	3	5	0	2	8	8	1	-1	0	2	6	10	110	20	100	2	2	2		1	1	1	1	3	3	2	3	1	3	1	0	0	0	0	1	0	0	0	1	0	0	0
130	4130	4	1	3	8	3	4	3	4	1	1	7	7	0	0	0	0	20	20	70	15	80	2	2	2		1	2	1	1	4	1	4	1	1	3	1	1	0	0	1	0	0	0	0	1	0	0	1
131	4131	4	1	3	10	0	10	0	10	10	10	10	10	0	0	0	0	30	0	110	0	110	1	1	1		2	5	5	5	5	1	1	5	1	5	1	1	0	0	0	0	0	1	0	0	0	1	1
132	4132	4	1	3	6	3	6	2	6	3	4	9	8	0	-1	-1	1	22	12	80	5	80	2	2	1		5	1	1	1	2	3	3	1	1	3	0	0	0	1	1	0	0	0	0	1	0	0	0
133	4133	4	1	3	10	0	6	0	8	6	8	6	8	2	0	2	2	18	0	70	0	70	3	3	3		1	1	1	1	4	3	4	1	1	3	1	1	0	0	1	1	0	0	1	1	1	0	1
134	4134	4	1	3	6	2	4	4	4	2	0	6	8	0	2	2	-2	12	8	44	16	55	2	3	3		1	1	2	2	2	3	1	2	1	2	1	0	0	0	1	0	0	0	0	1	0	0	0
135	4135	4	1	3	6	4	6	4	6	2	2	10	10	0	0	0	0	18	16	66	16	70	3	3	3		5	1	5	5	3	3	1	5	1	5	0	0	0	1	1	0	0	0	0	0	0	1	0
136	4136	4	1	4	10	0	10	0	10	10	10	10	10	0	0	0	0	30	0	110	0	110	1	1	1		1	1	1	1	3	3	4	1	2	4	1	0	0	0	0	1	0	0	0	1	0	0	0
137	4137	4	1	4	0	0	0	0	0	0	0	0	0	0	0	0	0	15	10	70	10	60	3	2	1		1	5	1	1	5	2	1	1	1	3	1	1	0	0	0	0	0	1	1	1	0	0	1
138	4138	4	1	4	6	2	6	4	4	4	0	8	8	-2	2	0	-4	18	6	40	12	30	1	1	1		1	1	1	1	2	1	5	1	2	3	1	0	0	0	1	1	0	0	1	1	0	0	1
139	4139	4	1	4	10	0	10	0	10	10	10	10	10	0	0	0	0	17	10	50	0	90	2	2	2		3	2	1	1	2	4	3	2	3	5	1	0	0	0	1	0	0	0	1	0	0	0	.d
140	4140	4	1	4	10	0	10	0	10	10	10	10	10	0	0	0	0	30	0	110	0	110	1	1	1		2	1	1	2	2	3	5	5	1	3	0	0	1	0	1	1	1	0	1	1	1	0	0
141	4141	4	1	4	10	2	8	0	10	6	10	10	10	2	-2	0	4	15	20	70	10	70	2	1	1		1	2	1	3	3	4	1	1	1	3	1	1	1	0	1	1	0	0	1	0	0	0	0
142	4142	4	1	4	8	5	5	10	0	0	-10	10	10	-5	5	0	-10	15	15	50	20	40	2	2	1		2	5	1	1	5	3	1	3	1	3	1	1	0	0	0	0	0	1	1	1	0	0	0
143	4143	4	1	4	10	10	0	0	0	-10	0	10	0	0	-10	-10	10	20	30	0	20	0	3	1	1		5	1	3	3	5	5	3	1	1	5	0	0	0	1	1	0	0	0	1	0	0	0	0
144	4144	4	1	4	6	1	8	1	8	7	7	9	9	0	0	0	0	15	10	55	6	70	2	3	3		1	4	4	4	4	1	1	1	1	4	1	0	0	0	0	0	0	1	0	0	0	1	1
145	4145	4	1	4	0	0	0	0	0	0	0	0	0	0	0	0	0	15	9	33	9	33	1	1	1		1	1	1	1	2	2	5	1	1	3	1	1	0	0	1	0	0	0	1	1	0	0	1
146	4146	4	1	4	10	2	5	0	10	3	10	7	10	5	-2	3	7	30	30	100	30	110	3	3	3		1	5	5	5	5	3	4	1	2	5	1	0	0	0	0	0	0	1	0	0	0	1	0
147	4147	4	1	4	10	0	10	0	0	10	0	10	0	-10	0	-10	-10	20	20	40	0	110	3	3	2		1	1	1	2	5	2	1	2	1	5	1	0	0	0	0	1	0	0	0	0	1	0	0
148	4148	4	1	4	5	5	2	2	3	-3	1	7	5	1	-3	-2	4	15	15	55	15	55	1	1	1		1	2	3	3	4	3	1	2	1	4	1	0	0	0	1	0	0	0	0	0	1	0	1
149	4149	4	1	5	4	3	4	2	4	1	2	7	6	0	-1	-1	1	14	11	10	10	3	2	2	2		1	4	1	1	3	1	3	1	1	4	1	0	0	0	0	0	0	1	0	1	0	0	0
150	4150	4	1	5	7	6	1	5	3	-5	-2	7	8	2	-1	1	3	15	20	60	10	50	2	3	2		5	2	5	5	5	1	4	1	1	4	1	0	0	0	1	0	0	0	0	0	0	1	0
151	4151	4	1	5	10	0	10	0	10	10	10	10	10	0	0	0	0	30	0	90	0	90	1	1	1		1	1	1	1	2	1	4	1	1	3	1	0	0	0	1	0	0	0	0	1	0	0	0
152	4152	4	1	5	10	0	10	0	8	10	8	10	8	-2	0	-2	-2	20	0	75	0	60	3	3	3		5	1	1	1	2	3	5	1	1	3	0	0	0	1	1	1	0	0	1	1	0	0	1
153	4153	4	1	5	10	3	4	4	4	1	0	7	8	0	1	1	-1	15	10	50	10	40	3	2	2		5	3	1	1	5	3	3	5	3	5	0	0	0	1	1	0	0	0	0	1	0	0	0
154	4154	4	1	5	10	0	10	0	10	10	10	10	10	0	0	0	0	30	30	90	20	80	3	3	3		1	1	1	1	2	1	4	1	1	5	1	0	0	0	1	1	0	0	1	1	1	0	1
155	4155	4	1	5	10	3	3	3	4	0	1	6	7	1	0	1	1	14	11	37	13	63	1	1	1		3	1	1	1	2	3	3	2	3	3	1	0	0	0	1	1	0	0	1	1	1	0	0
156	4156	4	1	5	7	2	6	1	8	4	7	8	9	2	-1	1	3	10	5	100	4	90	1	1	1		1	2	3	4	4	1	4	1	2	3	1	0	0	0	1	1	0	0	0	0	0	1	1
157	4157	4	1	5	6	3	6	4	4	3	0	9	8	-2	1	-1	-3	18	4	40	12	70	2	2	2		1	2	2	3	4	3	1	3	1	3	1	0	0	0	1	0	0	0	0	1	0	0	0
158	4158	4	1	5	10	0	10	0	10	10	10	10	10	0	0	0	0	20	10	20	10	20	2	2	2		2	5	2	2	3	2	1	5	1	5	1	1	0	0	0	0	0	1	1	1	0	0	1
159	4159	4	1	5	7	3	5	0	10	2	10	8	10	5	-3	2	8	20	12	75	14	80	1	1	1		2	2	2		3	3	4	3	2	3	1	0	0	0	1	0	0	0	0	1	0	0	0
160	4160	4	1	5	5	0	10	0	10	10	10	10	10	0	0	0	0	15	15	55	15	55	2	1	1		2	4	4	4	4	3	1	5	1	5	1	0	0	0	0	0	0	1	0	0	0	1	1
161	4161	4	1	6	6	6	2	3	5	-4	2	8	8	3	-3	0	6	15	15	9	9	12	2	2	3		1	1	1	1	2	3	1	1	3	3	1	1	0	0	1	1	1	0	1	1	1	0	1
162	4162	4	1	6	9	4	6	2	8	2	6	10	10	2	-2	0	4	15	10	100	10	100	1	1	1		3	1	1	1	2	3	4	2	3	3	1	1	0	0	1	1	1	0	1	1	1	0	0
163	4163	4	1	6	10	0	10	0	10	10	10	10	10	0	0	0	0	30	15	110	15	110	1	1	1		1	3	1		4	2	4	1	1	4	1	1	0	0	1	1	0	0	1	1	0	0	1
164	4164	4	1	6	5	3	4	1	2	1	1	7	3	-2	-2	-4	0	22	20	90	5	50	1	1	1		3	1	1	1	3	3	5	5	1	5	1	0	0	0	0	1	0	0	0	0	1	0	0
165	4165	4	1	6	10	1	9	1	9	8	8	10	10	0	0	0	0	30	6	99	3	99	1	1	1		1	1	1	1	3	2	4	1	1	3	1	1	1	0	1	1	1	0	1	1	1	0	1
166	4166	4	1	6	10	4	3	0	7	-1	7	7	7	4	-4	0	8	20	10	80			1	1			1	1	2	2	3	3	4	1	1	4	1	0	0	0	1	0	0	0	0	1	0	0	0
167	4167	4	1	6	10	5	5	5	5	0	0	10	10	0	0	0	0	30	15	55	15	55	1	1	1		3	2	1	1	2	3	1	1	1	3	1	1	0	0	1	1	0	0	1	1	1	0	1
168	4168	4	1	6	4	2	8	2	2	6	0	10	4	-6	0	-6	-6	15	10	70	20	80	2	2	2		1	1	2	2	3	3	4	1	1	4	1	0	0	0	1	0	0	0	1	0	0	0	0
169	4169	4	1	6	10	0	10	0	10	10	10	10	10	0	0	0	0	15	20	25	20	50	3	3	3		1	5	1	1	1	2	1	5	1	2	1	1	1	0	0	0	0	1	1	1	1	0	1
170	4170	4	1	6	10	0	10	0	10	10	10	10	10	0	0	0	0	15	10	50	10	50	1	1	1		2	1	1	1	2	3	2	1	2	5	1	0	0	0	1	1	0	0	1	1	0	0	1
171	4171	4	1	6	5	2	6	3	3	4	0	8	6	-3	1	-2	-4	15	10	50	10	50	2	2	2		1	2	2	2	5	1	1	5	3	5	1	1	0	0	1	1	0	0	1	1	0	0	1
172	4172	4	1	6	10	0	10	0	10	10	10	10	10	0	0	0	0	0	0	0	0	110	1	1	3		1	5	1		5	1	5	2	1	5	1	1	1	0	0	0	0	1	1	1	1	0	1
173	4173	4	1	6	10	0	10	0	10	10	10	10	10	0	0	0	0	15	0	80	3	80	1	1	1		1	1	1	1	1	2	1	2	3	3	1	1	0	0	1	1	0	0	1	1	1	0	1
174	4174	4	1	6	6	2	1	1	1	-1	0	3	2	0	-1	-1	1	18	15	60	18	50	1	1	1		2	1	5	5	3	3	1	1	1	5	1	1	0	0	1	1	0	0	0	0	0	1	0
175	4175	4	2	7	10	5	3	5	5	-2	0	8	10	2	0	2	2	3	15	50	10	50	2	2	2		4	3	4	4	4	3	4	4	2	4	0	0	0	1	0	0	0	1	0	0	0	1	0
176	4176	4	2	7	8	0	10	0	10	10	10	10	10	0	0	0	0	24	30	110	25	80	2	2	3		1	1	1	1	3	2	4	1	1	3	0	1	0	0	0	1	0	0	0	0	1	0	0
177	4177	4	2	7	5	3	3	3	3	0	0	6	6	0	0	0	0	12					2				3	4		4	4	2	3	3	1	3	0	1	0	0	0	0	0	0	0	0	.d	0	0
178	4178	4	2	7	5	4	2	3	2	-2	-1	6	5	0	-1	-1	1	6	6	5	6	5	2	2	2		1	1	2	5	5	1	5	1	1	5	1	0	0	0	1	0	0	0	0	0	0	1	1
179	4179	4	2	7	6	3	4	3	5	1	2	7	8	1	0	1	1	15	20	50	15	16	3	3	3		1	5	3	3	5	2	1	1	1	3	1	0	0	0	0	0	0	1	1	0	0	0	1
180	4180	4	2	7	10	0	0	1	1	0	0	0	2	1	1	2	0	15	10	55	15	55	2	2	2		5	2	1	2	1	3	5	5	5	3	0	0	0	1	0	1	0	0	0	1	0	0	0
181	4181	4	2	7	10	0	10	0	10	10	10	10	10	0	0	0	0	30	0	110	0	110	3	3	3		1	5	2	2	5	2	1	1	2	5	0	1	0	0	0	0	0	0	0	1	0	0	0
182	4182	4	2	7	10	0	10	0	10	10	10	10	10	0	0	0	0	15	15	55	15	55	1	1	1		5	2	2	2	5	2	1	5	4	5	0	0	0	0	1	1	0	0	1	1	1	0	1
183	4183	4	2	8	10	4	5	4	5	1	1	9	9	0	0	0	0	30	15	55	15	55	1	1	1		1	1	1	1	3		3	1	1	3	1	0	0	0	1	0	0	0	0	1	0	0	0
184	4184	4	2	8	10	1	9	0	9	8	9	10	9	0	-1	-1	1	27	4	96	2	96	2	2	2		2	1	1	1	2	3	4	3	1	4	1	1	0	0	1	1	0	0	1	1	1	0	0
185	4185	4	2	8	10	4	3	1	8	-1	7	7	9	5	-3	2	8	0	2	5	2	3	2	2	2		1	5	1	1	4	1	2	5	3	3	1	0	0	0	0	0	0	1	1	1	0	0	0
186	4186	4	2	8	10	0	10	0	10	10	10	10	10	0	0	0	0	30	0	110	0	110	1	1	1		1	2	4	5	2	1	3	1	1	5	1	0	0	0	0	1	1	0	0	0	0	1	1
187	4187	4	2	8	10	2	8	2	8	6	6	10	10	0	0	0	0	30	10	100	10	100	3	2	2		1	1	1	2	3	1	4	1	1	3	1	0	0	0	0	0	1	0	0	0	1	0	0
188	4188	4	2	9	8	3	5	3	5	2	2	8	8	0	0	0	0	24	15	80	12	90	3	3	3		1	5	1	1	3	2	5	1	1	4	1	1	1	0	0	0	0	1	1	1	1	0	1
189	4189	4	2	9	5	5	2	2	5	-3	3	7	7	3	-3	0	6	6	6	20	10	20	3	3	2		1	1	1	1	4	1	1	1	1	1	1	0	0	0	1	1	0	0	1	1	0	0	1
190	4190	4	2	9	5	3	2	1	4	-1	3	5	5	2	-2	0	4	10	10	50	10	90	1	1	3		2	3	1	1	4	3	3	2	1	3	1	1	0	0	0	0	0	1	1	1	1	0	1
191	4191	4	2	9	6	4	4	2	6	0	4	8	8	2	-2	0	4	20	15	35	15	45	2	3	3		5	3	2	5	5	3	3	2	1	4	0	0	0	1	1	0	0	0	0	0	0	1	1
192	4192	4	2	9	6	3	2	3	4	-1	1	5	7	2	0	2	2	18	24	60	15	80	2	2	2		3	5	1	2	5	3	3	5	2	5	1	0	0	0	0	0	0	1	0	1	0	0	0
193	4193	4	2	9	5	2	8	0	10	6	10	10	10	2	-2	0	4	18	24	80	9	70	2	2	2		1	2	5	5	5	1	1	1	1	3	1	1	0	0	1	1	0	0	0	0	0	1	0
194	4194	4	2	9	9	3	6	3	3	3	0	9	6	-3	0	-3	-3	26	20	88	30	75	3	3	3		1	1	2	2	3	1	1	1	1	3	1	0	0	0	0	1	0	0	0	0	1	0	0
195	4195	4	2	9	6	4	6	2	8	2	6	10	10	2	-2	0	4	18	18	80	8	100	3	2	3		2	5	1	1	5	3	5	1	1	5	1	0	0	0	0	0	0	1	1	1	1	0	0
196	4196	4	2	9	5	3	5	3	5	2	2	8	8	0	0	0	0	15	10	60	15	75	1	1	1		3	1	3	3	5	1	5	1	3	3	1	1	1	0	1	1	1	0	1	1	1	0	1
197	4197	4	2	9	10	3	7	5	5	4	0	10	10	-2	2	0	-4	30	15	55	15	55	1	1	1		1	1	1	1	1	1		4	2	4	1	1	0	0	1	1	0	0	1	1	1	0	1
198	4198	4	2	9	4	5	2	6	2	-3	-4	7	8	0	1	1	-1	18	18	30	18	40	2	2	2		3	1	1	1	2	3	4	2	2	4	0	1	0	0	0	1	0	0	0	1	0	0	0
199	4199	4	2	9	10	3	3	2	2	0	0	6	4	-1	-1	-2	0	20	20	50	10	10	1	1	1		1	1	1	1	1	1	3	1	1	3	1	1	0	0	1	1	0	0	1	1	0	0	1
200	4200	4	2	9	10	0	10	0	10	10	10	10	10	0	0	0	0	30	0	110	0	110	1	1	1		3	1	1	1	3	1	2	1	1	3	1	0	0	0	1	1	0	0	1	1	0	0	1
201	4201	4	2	9	10	5	5	2	6	0	4	10	8	1	-3	-2	4	15	15	55	15	55	1	1	1		1	1	1	1	3	3	4	1	4	4	1	1	0	0	1	1	0	0	1	1	1	0	1
202	4202	4	2	9	5	3	3	3	4	0	1	6	7	1	0	1	1	12	12	30	12	30	2	2	2		1	1	2	1	2	1		1	1	3	1	1	0	0	1	1	0	0	1	1	0	0	1
203	4203	4	2	9	6	4	4	4	4	0	0	8	8	0	0	0	0	12	20	70	15	60	2	2	2		2	1	1	1	3	1	5	1	1	3	1	0	0	0	0	1	0	0	0	1	0	0	0
204	4204	4	2	10	0	0	0	0	0	0	0	0	0	0	0	0	0	10	10	25	10	25	1	1	1		5	1	1	1	2	2	2	5	1	5	0	0	0	1	1	1	0	0	1	1	0	0	1
205	4205	4	2	10	7	0	10	0	10	10	10	10	10	0	0	0	0	20	10	100	10	100	1	1	1		1	1		1	2		3	3	1	3	1	1	0	0	1	0	0	0	1	1	0	0	1
206	4206	4	2	10	10	0	10	0	10	10	10	10	10	0	0	0	0	30	0	110	0	110	1	1	1		3	1	1	2	2	1	5	1	1	3	0	1	0	0	1	1	0	0	1	1	0	0	1
207	4207	4	2	10	10	0	10	0	10	10	10	10	10	0	0	0	0	6	3	60	3	60	1	1	1		1	1	1	1	2	2	4	1	1	5	1	1	0	0	1	1	0	0	1	1	0	0	1
208	4208	4	2	10	8	3	5	2	6	2	4	8	8	1	-1	0	2	20	10	80	10	80	2	2	2		1	1	1	1	1	1	1	1	1	1	0	0	0	0	1	0	0	0	0	1	0	0	0
209	4209	4	2	10	7	6	4	0	10	-2	10	10	10	6	-6	0	12	15	15	55	0	110	2	3	1		2	2	1	1	4	4	4	4	4	4	1	0	0	0	1	0	0	0	0	1	0	0	0
210	4210	4	2	10	10	0	10	4	6	10	2	10	10	-4	4	0	-8	27	27	99	3	88	3	3	2		1	5	1	1	1	1	2	5	2	5	1	1	0	0	0	0	0	1	1	1	0	0	1
211	4211	4	2	10	7	3	7	0	7	4	7	10	7	0	-3	-3	3	20	10	70	10	45	1	1	1		1	1	1	1	2	2	1	5	1	2	1	0	0	0	1	1	0	0	1	1	0	0	1
212	4212	4	2	10	10	0	10	0	10	10	10	10	10	0	0	0	0	15	15	55	15	55	1	1	1		5	1	1	1	3	3	5	2	2	3	1	0	0	1	1	0	0	0	0	1	0	0	0
213	4213	4	2	11	10	5	5	3	7	0	4	10	10	2	-2	0	4	20	15	100			3	3			1	5	1	1	1	2	4	1	1	3	1	1	0	0	0	0	0	1	1	1	1	0	1
214	4214	4	2	11	7	3	5	1	7	2	6	8	8	2	-2	0	4	15	10	66	9	90	2	3	3		1	1	1	1	2	2	2	5	1	3	1	1	0	0	1	1	0	0	1	1	1	0	1
215	4215	4	2	11	10	0	10	0	10	10	10	10	10	0	0	0	0	30	0	110	0	110	1	1	1		5	1	1	1	2	1	5	1	1	3	0	0	0	1	1	1	0	0	1	1	0	0	1
216	4216	4	2	11	10	0	10	0	10	10	10	10	10	0	0	0	0	20	20	60	10	60	3	3	3		2	1	1	1	2	3	2	4	2	3	0	0	1	0	0	1	0	0	0	1	0	0	0
217	4217	4	2	11	10	5	5	5	5	0	0	10	10	0	0	0	0	21	15	55	15	55	1	1	1		1	1	1	1	2	1	3	1	1	1	1	1	0	0	1	0	0	0	1	1	0	0	1
218	4218	4	2	11	4	3	4	3	4	1	1	7	7	0	0	0	0	20	25	90	25	45	2	2	2		5	1	1	1	2	2	4	1	1	4	1	0	0	0	1	1	1	0	1	1	1	0	1
219	4219	4	2	11	5	6	2	1	7	-4	6	8	8	5	-5	0	10	20	15	50	10	80	2	1	1		1	5	1	1	5	3	1	5	5	3	1	1	0	0	0	0	0	1	1	1	0	0	1
220	4220	4	2	12	5	0	10	2	8	10	6	10	10	-2	2	0	-4	15	3	85	6	80	1	1	1		5	1	1	1	1	3	4	1	1	3	0	0	0	1	1	1	0	0	1	1	0	0	1
221	4221	4	2	12	10	4	4	2	6	0	4	8	8	2	-2	0	4	15	6	55	15	75	3	3	3		1	2	1	1	3	3	3	2	1	3	1	1	0	0	1	1	0	0	1	1	1	0	1
222	4222	4	2	12	10	0	10	2	8	10	6	10	10	-2	2	0	-4	30	15	110	10	110	2	2	3		1	1	1	1	1	1	3	1	1	3	1	1	0	0	1	1	0	0	1	1	1	0	1
223	4223	4	2	12	10	2	8	3	7	6	4	10	10	-1	1	0	-2	20	25	70	20	90	3	3	2		1	1	1	1	4		4	1	1	3	1	1	0	0	1	1	0	0	1	1	1	0	1
224	4224	4	2	12	5	3	5	4	4	2	0	8	8	-1	1	0	-2	15	10	60	10	40	2	3	2		3	1	1	1	3	4	2	1	1	5	0	1	0	0	1	0	0	0	1	1	1	0	0
225	4225	4	2	12	10	0	10	5	5	10	0	10	10	-5	5	0	-10	25	0	95	25	45	1	1	2		3	1	1	1	1	2	4	1	3	3	0	0	0	1	0	0	1	0	0	0	1	0	0
226	4226	4	2	12	4	2	4	2	5	2	3	6	7	1	0	1	1	18	12	50	16	70	1	1	1		5	1	1	1	3	3	5	2	3	5	0	0	0	1	1	1	0	0	1	1	1	0	1
227	4227	4	2	12	7	2	5	4	4	3	0	7	8	-1	2	1	-3	20	15	50	20	50	2	3	3		1	1	1	1	2	2	1	5	1	5	1	0	0	0	0	1	0	0	1	1	1	0	1
228	4228	4	2	12	8	3	6	4	3	3	-1	9	7	-3	1	-2	-4	16	9	33	9	33	2	2	2		5	1	1	1	2	1	3	1	1	3	0	0	0	1	1	1	0	0	1	1	1	0	1
229	4229	4	2	12	10	0	10	0	10	10	10	10	10	0	0	0	0	30	30	110	30	110	1	1	1		1	1	1	1	2	2	1	3	1	3	1	0	0	0	1	0	0	0	1	0	0	0	1
230	4230	4	2	12	5	4	3	5	2	-1	-3	7	7	-1	1	0	-2	15	15	88	18	33	1	1	1		1	2	1	1	2	1	4	1	2	5	1	1	0	0	1	1	0	0	1	1	0	0	1
231	4231	4	2	12	6	5	4	4	4	-1	0	9	8	0	-1	-1	1	18	12	33	15	33	1	1	2		5	1	1	1	1	2	1	.c	1	3	0	0	0	1	1	1	0	0	1	1	1	0	1
232	4232	4	2	12	10	4	6	2	8	2	6	10	10	2	-2	0	4	10	3	7	2	8	3	2	3		1	1	1	1	2	2	4	1	1	1	1	1	0	0	1	1	0	0	1	1	0	0	1
233	4233	4	2	12	10	0	10	0	10	10	10	10	10	0	0	0	0	30	0	110	0	110	2	1	1		3	1	2	2	1	2	3	1	3	3	1	0	0	0	1	1	1	0	1	1	1	0	1
234	4234	4	2	12	10	0	10	0	10	10	10	10	10	0	0	0	0	12	9	12	9	50	1	1	1		2	1	1	1	4	2	4	1	3	4	1	1	0	0	1	1	0	0	1	1	1	0	0
235	4235	4	1	13	10	3	5	3	5	2	2	8	8	0	0	0	0	15	9	33	6	33	2	2	2		1	1	1	1	2	1	4	1	1	3	1	1	0	0	1	1	0	0	1	1	0	0	1
236	4236	4	1	13	5	3	3	3	3	0	0	6	6	0	0	0	0	9	9	33	9	33	1	1	1		1	3	5	5	3	1	5	1	1	5	1	1	0	0	0	1	0	0	0	0	0	1	1
237	4237	4	1	13	8	2	6	2	6	4	4	8	8	0	0	0	0	20	20	55			1	2			1	4	4	4	4	1	4	1	3	5	0	1	0	0	0	0	0	1	0	0	0	1	1
238	4238	4	1	13	10	5	5	5	5	0	0	10	10	0	0	0	0	15					2				1	2	2	2	2	1	4	1	2		0	1	0	0	0	1	0	0	0	1	0	0	0
239	4239	4	1	13	7	3	4	2	5	1	3	7	7	1	-1	0	2	9	12	80	12	80	1	1	1		1	1	2	2	3	3	4	1	2	3	1	1	0	0	1	1	0	0	1	1	0	0	1
240	4240	4	1	13	4	2	7	4	3	5	-1	9	7	-4	2	-2	-6	15	20	80			2	3			1	1	1	1	1	1	5	1	1	3	1	0	0	0	0	1	0	0	1	1	0	0	1
241	4241	4	1	13	6	4	3	2	5	-1	3	7	7	2	-2	0	4	15	10	50	10	50	1	1	1		2	1	4	4	4	1	3	1	2	3	0	1	0	0	0	1	0	0	0	0	0	1	0
242	4242	4	1	13	5	3	3	4	4	0	0	6	8	1	1	2	0	15	9	33	9	40	2	2	2		1	1	1	1	3	1	4	1	1	1	1	1	0	0	1	1	0	0	1	1	0	0	1
243	4243	4	1	13	5	5	3	5	3	-2	-2	8	8	0	0	0	0	15	15	10	20	15	3	2	2		1	2	2	3	3	1	5	1	2	3	1	0	0	0	0	1	0	0	0	1	0	0	0
244	4244	4	1	13	10	5	5	5	5	0	0	10	10	0	0	0	0	15	15	55	15	55	3	2	2		1	1	1	1	4	1	4	1	1	1	1	0	0	0	1	1	0	0	1	0	0	0	1
245	4245	4	2	14	10	0	10	0	10	10	10	10	10	0	0	0	0	15	15	50	10	50	3	3	3		1	5	1	1	1	2	5	1	1	5	1	0	0	0	0	0	0	1	1	1	0	0	1
246	4246	4	2	14	10	0	10	0	10	10	10	10	10	0	0	0	0	30	25	75	0	110	1	3	3		1	1	1	1	1	1	4	2	1	1	1	1	0	0	1	1	0	0	1	1	1	0	1
247	4247	4	2	14	5	3	4	3	4	1	1	7	7	0	0	0	0	15	12	55	12	55	2	2	2		1	1	1	1	4	3	4	1	2	3	1	0	0	0	1	0	0	0	1	0	0	0	1
248	4248	4	2	14	7	3	5	5	3	2	-2	8	8	-2	2	0	-4	15	3	55	2	33	2	2	3		1	1	1	1	2	2	4	1	1	2	1	1	1	0	1	1	1	0	1	1	1	0	1
249	4249	4	2	14	8	2	8	2	6	6	4	10	8	-2	0	-2	-2	24	6	104	6	104	2	3	3		1	1	1	1	5	1	5	1	1	1	1	1	0	0	1	1	1	0	1	1	1	0	1
250	4250	4	2	14	7	4	3	4	5	-1	1	7	9	2	0	2	2	15	10	25	17	50	1	1	1			1	2	2	3	3	4	1	1	5	1	0	0	0	1	0	0	0	1	0	0	0	1
251	4251	4	2	14	7	0	7	0	7	7	7	7	7	0	0	0	0	24	22	88	22	88	1	1	1		2	5	1	1	2	2	5	1	1	5	1	0	0	0	0	0	0	1	1	1	0	0	0
252	4252	4	2	14	10	0	10	0	10	10	10	10	10	0	0	0	0	30	0	110	0	110	1	1	1		1	1	1	1	2	3	4	1	1	2	1	1	0	0	1	1	0	0	1	1	0	0	1
253	4253	4	2	14	10	2	3	1	4	1	3	5	5	1	-1	0	2	20	10	60	10	50	1	1	1		5	1	1	1	2	1	5	1	1	3	0	0	0	1	1	1	0	0	1	1	0	0	0
254	4254	4	2	15	10	0	10	0	10	10	10	10	10	0	0	0	0	15	10	30	20	65	1	1	1		1	1	1	1	2	2	4	1	3	3	1	0	0	0	1	1	0	0	1	1	1	0	1
255	4255	4	2	15	2	0	2	0	10	2	10	2	10	8	0	8	8	0	10	10	0	110	1	1	1		1	1	1	1	1	1	5	1	2	3	0	1	0	0	0	1	0	0	0	1	0	0	0
256	4256	4	2	15	8	2	8	0	10	6	10	10	10	2	-2	0	4	15	20	55	20	70	1	1	1		2	1	1	1	1	1	3	1	2	3	1	0	1	0	1	1	0	0	1	1	1	0	1
257	4257	4	2	15	5	0	10	0	10	10	10	10	10	0	0	0	0	5	5	50	0	10	1	2	3		4	1	1	1	2	1	5	1	1	3	0	.d	0	0	1	1	0	0	1	1	1	0	1
258	4258	4	2	16	5	3	3	4	3	0	-1	6	7	0	1	1	-1	20	12	44	12	44	2	2	2		1	3	2	3	3	2	3	2	1	3	1	1	0	0	1	1	0	0	1	1	0	0	1
259	4259	4	2	16	2	4	4	2	2	0	0	8	4	-2	-2	-4	0	12	12	44	6	22	1	1	1		1	1	1	1	2	1	3	2	1	3	1	1	0	0	1	1	0	0	1	1	0	0	1
260	4260	4	2	16	9	2	7	4	5	5	1	9	9	-2	2	0	-4	10	10	50	5	80	2	2	2		1	3	1	1	3	2	4	1	1	3	1	0	0	0	0	0	0	1	0	1	0	0	1
261	4261	4	2	16	8	4	5	1	8	1	7	9	9	3	-3	0	6	20	15	50			1	1			1	5	1	1	3	2	1	5	1	5	1	0	1	0	0	0	0	1	1	1	1	0	1
262	4262	4	2	16	1	2	1	2	1	-1	-1	3	3	0	0	0	0	15	15	44	15	44	2	2	2		1	2	1	1	2	1	1	1	1	2	1	1	1	0	1	1	0	0	1	1	1	0	1
263	4263	4	2	16	8	1	7	4	5	6	1	8	9	-2	3	1	-5	18	6	90	9	100	2	3	3		3	3	5	5	4	3	3	3	2	1	1	1	0	0	0	1	0	0	0	0	0	0	1
264	4264	4	2	16	8	5	4	5	3	-1	-2	9	8	-1	0	-1	-1	17	13	70	23	72	3	2	3		4	1	1	1	1	3	5	3	1	5	0	0	0	1	1	1	0	0	1	1	0	0	0
265	4265	4	2	17	4	5	2	1	6	-3	5	7	7	4	-4	0	8	12	18	22	18	44	1	1	1		3	1	3	3	1	2	4	1	1	2	1	1	0	0	1	1	0	0	1	1	0	0	1
266	4266	4	2	17	5	2	6	2	5	4	3	8	7	-1	0	-1	-1	15	10	55	15	60	3	3	3		1	2	1	1	3	2	4	1	1	2	1	1	0	0	1	0	0	0	1	1	0	0	1
267	4267	4	2	17	6	2	6	2	2	4	0	8	4	-4	0	-4	-4	6	12	80	8	10	3	3	1		1	1	1	1	1	1	3	1	1	1	1	1	1	0	1	0	0	0	1	1	1	0	1
268	4268	4	2	17	5	4	4	5	5	0	0	8	10	1	1	2	0	9	15	25	15	25	1	1	1		3	3	1	1	5	1	5	5	1	3	1	0	0	0	0	1	0	0	0	1	0	0	0
269	4269	4	2	17	5	3	3	3	5	0	2	6	8	2	0	2	2	15	10	75	16	20	2	2	2		3	1	1	1	5	3	2	1	3	3	0	0	1	0	1	0	0	0	0	0	1	0	0
270	4270	4	2	17	10	0	10	0	10	10	10	10	10	0	0	0	0	30	0	110	0	110	1	1	1		3	1	1	1	2	3	3	2	3	3	1	0	0	0	1	1	1	0	1	1	1	0	1
271	4271	4	2	17	6	2	8	3	5	6	2	10	8	-3	1	-2	-4	20	20	50	20	50	1	1	1		1	1	5	5	2	1	1	4	1	5	0	0	1	0	0	1	0	0	0	0	0	1	0
272	4272	4	2	17	6	3	7	4	4	4	0	10	8	-3	1	-2	-4	15	15	80	10	30	2	2	2		1	4	4		1	1	1		1	4	0	1	0	0	0	0	0	1	0	0	0	1	0
101	5101	5	1	1	9	5	5	0	10	0	10	10	10	5	-5	0	10	20	15	60	10	50	0	0	0	0	1	1	2	2	3	3	1	4	2	3	0	1	1	0	0	1	0	0	0	1	1	0	0
102	5102	5	1	1	10	0	10	0	10	10	10	10	10	0	0	0	0	20	10	100	10	100	0	0	0	0	1	1	2	1	2	4	1	1	1	3	1	0	0	0	1	0	0	0	1	0	0	0	0
103	5103	5	1	1	6	4	4	5	3	0	-2	8	8	-1	1	0	-2	20	20	60	20	50	0	0	0	2	1	1	2				1	1	3	3	0	0	0	0	0	0	0	0	0	1	0	0	0
104	5104	5	1	1	10	2	8	2	8	6	6	10	10	0	0	0	0	30	6	110	6	110	1	1	1	0	1	1	2	3	4	3	1	1	1	3	1	1	1	0	1	0	0	0	0	1	1	0	0
105	5105	5	1	1	3	1	7	1	6	6	5	8	7	-1	0	-1	-1	15	9	67	8	70	0	1	1	0	1	1	1	1	2	3	1	1	3	4	1	1	1	0	1	1	0	0	1	1	1	0	1
106	5106	5	1	1	0	0	0	0	0	0	0	0	0	0	0	0	0	12	9	33	6	44	0	0	0	1	1	1	1	1	5	3	1	1	3	3	1	1	0	0	1	0	0	0	1	1	0	0	1
107	5107	5	1	1	10	2	8	0	10	6	10	10	10	2	-2	0	4	30	0	110	0	110	0	0	0	0	1	1	2	2	5	3	1	1	3	1	1	1	0	0	1	1	0	0	0	0	0	0	0
108	5108	5	1	1	10	0	10	0	5	10	5	10	5	-5	0	-5	-5	30	30	110	20	110	0	0	0	1	1	1	2	4	4	4	1	1	1	4	1	1	0	0	1	1	0	0	0	0	0	1	0
109	5109	5	1	1	8	3	5	6	0	2	-6	8	6	-5	3	-2	-8	20	12	50	20	40	0	0	0	2	1	1	4	3	4	4	1	3	1	3	0	0	0	1	0	0	0	1	0	0	0	1	0
110	5110	5	1	1	6	3	0	5	2	-3	-3	3	7	2	2	4	0	12	10	50	8	70	0	0	0	0	1	1	1	1	5	4	1	1	2	4	1	0	0	0	1	0	0	0	0	1	1	0	0
111	5111	5	1	1	4	3	3	3	0	0	-3	6	3	-3	0	-3	-3	12	12	50	12	50	1	2	1	0	1	1	1	1	4	3	4	1	1	1	1	1	1	0	1	0	0	0	1	1	1	0	1
112	5112	5	1	1	10	5	5	3	7	0	4	10	10	2	-2	0	4	30	15	55	10	30	0	0	0	0	1	2	4	4	3	3	1	1	1	3	1	1	0	0	0	1	0	0	0	0	0	1	1
201	5113	5	1	2	7	7	2	8	0	-5	-8	9	8	-2	1	-1	-3	21	15	50	20	20	0	0	0	1	1	1	1	1	2	4	4	1	2	4	1	0	0	0	1	1	0	0	0	1	0	0	0
202	5114	5	1	2	6	0	10	0	10	10	10	10	10	0	0	0	0	18	12	100	0	110	0	2	2	0	1	1	1	1	2	2	1	1	1	2	1	1	0	0	1	1	0	0	1	1	0	0	0
203	5115	5	1	2	3	4	4	7	0	0	-7	8	7	-4	3	-1	-7	24	30	70	12	90	0	1	1	2	1	1	1	1	2	4	4	1	1	3	1	0	1	0	1	0	0	0	1	1	1	0	0
204	5116	5	1	2	4	5	3	8	2	-2	-6	8	10	-1	3	2	-4	.b	.b	70	.b	90	0	0	0	1	1	1	1	1	1	2	1	1	1	1	1	1	1	0	1	1	0	0	1	1	1	0	0
205	5117	5	1	2	6	3	5	3	4	2	1	8	7	-1	0	-1	-1	18	12	70	18	80	0	1	0	1	1	1	4	4	2	4		1	1	3	1	0	0	0	1	0	0	0	0	0	0	1	0
206	5118	5	1	2	8	2	8	8	2	6	-6	10	10	-6	6	0	-12	20	25	70	20	70	0	0	0	0	1	1	1	1	3	3	1	1	1	2	1	1	0	0	1	1	0	0	1	1	1	0	0
207	5119	5	1	2	7	3	4	3	6	1	3	7	9	2	0	2	2	15	21	80	20	90	0	0	0	0	1	3	2	2	4	4	1	1	2	4	1	0	0	0	0	0	0	1	1	0	0	0	0
208	5120	5	1	2	5	5	5	5	5	0	0	10	10	0	0	0	0	20	20	55	20	55	1	1	1	0	1	1	3		2	3	1	5	1	5	1	0	0	0	1	0	0	0	1	0	0	0	1
209	5121	5	1	2	10	8	2	10	0	-6	-10	10	10	-2	2	0	-4	30	15	60	20	10	0	0	0	0	1	1	3	3	1	3	1	1	1	2	1	0	0	0	1	0	0	0	0	0	0	1	0
210	5122	5	1	2	5	3	5	3	4	2	1	8	7	-1	0	-1	-1	27	20	100	24	89	0	0	0	0	1	1	1	1	5	3	1	1	1	5	1	0	0	0	1	1	0	0	1	1	1	0	1
211	5123	5	1	2	6	0	3	2	3	3	1	3	5	0	2	2	-2	20	25	50	10	60	0	0	0	0	1	1	2	2	3	3	1	1	1	4	1	0	0	0	1	0	0	0	1	0	0	0	1
212	5124	5	1	2	4	3	3	3	3	0	0	6	6	0	0	0	0	15	12	40	12	40	0	0	0	0	1	1	1	1	2	3	1	1	1	2	1	1	1	0	1	1	0	0	0	0	1	0	0
301	5125	5	2	3	6	4	2	6	2	-2	-4	6	8	0	2	2	-2	24	18	22	24	22	2	0	0	0	1	1	1	1	1	4	1	1	1	1	1	1	1	0	1	1	0	0	1	1	1	0	0
302	5126	5	2	3	5	4	6	3	5	2	2	10	8	-1	-1	-2	0	28	20	86	30	100	0	0	0	0	1	1	1	1	2	3	1	1	1	3	1	1	1	0	1	0	0	0	1	1	1	0	1
303	5127	5	2	3	6	3	4	3	4	1	1	7	7	0	0	0	0	20	15	70	15	70	1	1	1	0	1	1	1	1	1	3	1	1	3	3	1	1	0	0	1	0	0	0	1	1	1	0	1
304	5128	5	2	3	10	2	8	2	8	6	6	10	10	0	0	0	0	28	28	26	30	100	1	1	1	0	1	1	1	1	2	3	1	1	1	2	1	1	1	0	1	1	0	0	1	1	1	0	0
305	5129	5	2	3	10	0	10	8	2	10	-6	10	10	-8	8	0	-16	30	10	100	20	70	1	1	1	0	1	1	2	2	1	1	1	1	1	2	1	1	1	0	1	1	0	0	1	1	1	0	1
306	5130	5	2	3	10	3	3	0	0	0	0	6	0	-3	-3	-6	0	30	30	110	30	110	1	1	1	0	1	1	1	1	1	3	1	1	1	3	1	1	1	0	1	1	0	0	1	1	1	0	0
307	5131	5	2	3	5	3	5	2	6	2	4	8	8	1	-1	0	2	15	15	90	20	80	1	1	1	0	1	1	1	1	2	2	1	1	1	2	1	1	0	0	0	0	0	0	1	1	0	0	1
308	5132	5	2	3	8	0	10	7	0	10	-7	10	7	-10	7	-3	-17	25	30	75	28	45	1	1	1	0	1	1	1	2	1	3	1	1	1	3	1	0	0	0	1	0	0	0	1	0	0	0	0
309	5133	5	2	3	10	3	7	3	7	4	4	10	10	0	0	0	0	24	15	80	17	70	2	1	1	0	1	1	2	3	2	4	1	1	1	3	1	0	0	0	1	0	0	0	1	0	0	0	.d
310	5134	5	2	3	5	3	4	3	4	1	1	7	7	0	0	0	0	15	10	40	10	40	1	1	1	0	1	1	1	1	2	3	1	1	1	1	1	1	1	0	1	0	0	0	1	0	0	0	0
311	5135	5	2	3	9	5	5	6	3	0	-3	10	9	-2	1	-1	-3	20	30	100	30	70	1	1	1	0	1	1	1	1	2	3	1	1	1	2	1	1	1	0	1	1	0	0	1	1	1	0	1
312	5136	5	2	3	8	4	6	2	8	2	6	10	10	2	-2	0	4	24	24	90	24	100	1	1	1	0	1	1	2	2	2	2	3	1	1	2	1	1	0	0	1	0	0	0	1	1	0	0	1
401	5137	5	2	4	10	1	8	1	8	7	7	9	9	0	0	0	0	30	9	80	3	88	1	1	1	0	1	1	1	1	4	4	4	1	1	5	1	1	1	0	1	1	0	0	1	1	0	0	0
402	5138	5	2	4	7	0	1	1	2	1	1	1	3	1	1	2	0	20	10	50	6	60	2	1	1	0	1	1	1	1	2	3	2	1	3	3	0	1	0	0	1	0	0	0	0	0	1	0	0
403	5139	5	2	4	9	1	7	3	4	6	1	8	7	-3	2	-1	-5	24	9	77	6	88	1	1	1	0	1	1	3	3	3	3	1	1	1	3	1	1	0	0	1	0	0	0	1	1	0	0	0
404	5140	5	2	4	10	2	8	2	6	6	4	10	8	-2	0	-2	-2	30	6	72	9	60	1	1	1	0	1	1	1	1		3	1	1	1	2	1	1	1	0	1	1	1	0	1	1	1	0	1
405	5141	5	2	4	3	3	1	2	2	-2	0	4	4	1	-1	0	2	20	25	11	6	15	1	1	1	0	1	1	1	1	2	3	1	1	1	2	1	1	0	0	1	1	0	0	1	1	1	0	1
406	5142	5	2	4	5	3	4	3	3	1	0	7	6	-1	0	-1	-1	15	3	60	3	60	2	1	2	0	2	1	2	2	3	3	4	1	1	3	1	0	0	0	1	0	0	0	0	1	0	0	0
407	5143	5	2	4	6	0	6	1	0	6	-1	6	1	-6	1	-5	-7	10	12	40	5	20	1	1	1	1	1	1	1	1	5	3	1	5	1	3	1	1	0	0	1	0	0	0	1	1	1	0	0
408	5144	5	2	4	8	4	2	4	3	-2	-1	6	7	1	0	1	1	22	18	30	15	40	1	1	1	0	1	1	2	1	3	3	1	1	1	1	1	1	0	0	0	0	0	0	1	1	0	0	0
501	5145	5	1	5	5	4	3	4	3	-1	-1	7	7	0	0	0	0	15	20	50	10	50	2	1	2	0	1	1	1	1	1	1	1	1	1	1	1	1	1	0	1	1	0	0	1	1	1	0	1
502	5146	5	1	5	10	2	2	2	2	0	0	4	4	0	0	0	0	20	28	28	28	28	1	1	1	1	1	1	1	1	3	4	2	1	1	2	1	1	1	0	1	1	0	0	1	1	1	0	0
503	5147	5	1	5	8	5	4	4	4	-1	0	9	8	0	-1	-1	1	20	12	60	15	40	2	2	2	0	1	1	1	1	2	4	1	1	3	4	1	0	0	0	1	0	0	0	1	0	1	0	0
504	5148	5	1	5	5	4	2	3	3	-2	0	6	6	1	-1	0	2	15	9	30	9	35	1	1	1	0	1	1	2	3	4	4	1	1	1	3	1	1	0	0	1	0	0	0	1	0	0	0	0
505	5149	5	1	5	5	2	2	3	3	0	0	4	6	1	1	2	0	15	20	40	25	40	1	1	1	0	1	1	1	1	2	3	3	1	2	2	1	0	1	0	1	1	0	0	1	0	1	0	0
506	5150	5	1	5	5	3	3	4	2	0	-2	6	6	-1	1	0	-2	15	9	50	18	60	1	1	1	1	1	1	1	1	1	3	1	1	1	3	1	1	1	0	1	0	0	0	1	0	0	0	1
507	5151	5	1	5	10	2	8	0	10	6	10	10	10	2	-2	0	4	30	10	88	0	110	1	1	1	1	1	1	1	1	2	3	3	1	3	1	1	1	0	0	1	0	0	0	1	1	1	0	0
508	5152	5	1	5	5	3	5	3	5	2	2	8	8	0	0	0	0	15	9	44	9	50	1	1	1	0	1	1	1	1	5	4	2	2	2	4	1	0	0	0	1	1	0	0	1	0	1	0	.d
509	5153	5	1	5	9	2	8	3	7	6	4	10	10	-1	1	0	-2	24	14	95	20	100	1	1	1	0	1	1	1	1	3	3	1	1	1	3	1	1	1	0	1	1	0	0	1	1	1	0	1
510	5154	5	1	5	10	2	8	0	10	6	10	10	10	2	-2	0	4	30	6	100	0	110	1	1	1	0	1	2	1	1	2	2	1	1	2	2	0	1	0	0	1	0	0	0	1	0	1	0	1
511	5155	5	1	5	0	0	10	0	10	10	10	10	10	0	0	0	0	20	5	70	5	70	1	1	1	0	1	1	2	2	5	3	1	1	2	3	1	1	1	0	1	1	0	0	1	1	1	0	0
512	5156	5	1	5	6	4	3	2	5	-1	3	7	7	2	-2	0	4	18	15	33	12	44	1	1	1	0	1	1	1	1	2	4	1	1	2	3	1	1	1	0	1	0	0	0	1	1	1	0	0
601	5157	5	1	6	0	0	0	0	0	0	0	0	0	0	0	0	0	15	9	22	6	0	1	1	1	1	1	1	1	2	3	4	1	1	1	3	1	0	0	0	1	0	0	0	1	0	0	0	0
602	5158	5	1	6	5	2	7	2	7	5	5	9	9	0	0	0	0	20	15	85	20	30	1	1	1	0	1	2	2	1	5	5	5	2	1	5	1	1	0	0	1	0	0	0	1	1	1	0	0
603	5159	5	1	6	6	3	4	3	3	1	0	7	6	-1	0	-1	-1	15	12	55	12	33	1	1	1	0	1	1	1	1	2	3	1	1	1	3	1	1	0	0	1	0	0	0	1	1	1	0	0
604	5160	5	1	6	8	2	6	2	6	4	4	8	8	0	0	0	0	12	9	44			1	1		1	1	1	1	1	3			1	1	2	1	0	0	0	1	0	0	0	1	1	1	0	0
605	5161	5	1	6	5	3	4	4	3	1	-1	7	7	-1	1	0	-2	15	12	44	16	33	1	1	1	0	1	1	1	1	1	4	1	1	4	1	0	1	0	1	1	0	0	0	1	1	1	0	0
606	5162	5	1	6	7	5	2	5	2	-3	-3	7	7	0	0	0	0	13	13	22	12	19	1	2	1	0	1	5	1	1	3	4	1	1	3	4	1	0	0	0	0	0	0	1	1	0	0	0	0
607	5163	5	1	6	4	3	4	4	3	1	-1	7	7	-1	1	0	-2	15	10	10	10	10	1	1	1	0	1	1	1	1	2	3	1	1	1	1	1	1	0	0	1	1	0	0	1	1	1	0	1
608	5164	5	1	6	7	2	6	3	4	4	1	8	7	-2	1	-1	-3	15	0	72	20	92	1	2	1	0	1	1	2	2	1	3		1	1	3	1	1	0	0	1	1	0	0	1	1	1	0	0
609	5165	5	1	6	9	1	9	1	9	8	8	10	10	0	0	0	0						1	1	1	3	1	1	4	4	3	4	4	1	1	4	0	0	0	1	1	0	0	0	0	0	0	1	0
610	5166	5	1	6	8	3	4	3	4	1	1	7	7	0	0	0	0	20	15	55	18	49	1	1	1	0	1	1	2	2	5	4	2	2	2	3	1	1	1	0	1	0	0	0	1	1	1	0	0
611	5167	5	1	6	5	5	5	5	5	0	0	10	10	0	0	0	0	15	9	33	12	33	1	1	1	0	1	3	1	1	5	4	3	1	2	5	1	1	1	0	1	1	0	0	1	0	1	0	0
612	5168	5	1	6	9	1	8	2	1	7	-1	9	3	-7	1	-6	-8	28	28	100	28	100	1	1	1	0	1	1	1	1	2	3	1	1	1	3	1	0	0	0	1	0	0	0	1	1	1	0	0
701	5169	5	2	7	7	6	4	5	3	-2	-2	10	8	-1	-1	-2	0	27	20	70		60	1	1	1	0	1	1	1	1	2	3	1	1	1	1	1	1	1	0	1	1	0	0	1	1	1	0	1
702	5170	5	2	7	1	0	0	0	0	0	0	0	0	0	0	0	0	30	30	0	30	110	2	1	1	0	1	1	1	1	4	4	1	1	1	2	1	1	1	0	1	0	0	0	1	1	1	0	0
703	5171	5	2	7	4	2	3	3	2	1	-1	5	5	-1	1	0	-2	15	15	20	18	10	1	1	1	0	1	1	2	2	3	5	1	1	1	5	1	0	0	0	1	0	0	0	0	1	0	0	0
704	5172	5	2	7	4	2	6	3	0	4	-3	8	3	-6	1	-5	-7	24	20	90	12	88	1	1	1	0	1	1	1	2	3	3	1	1	1	4	1	1	0	0	1	1	0	0	1	1	1	0	1
705	5173	5	2	7	1	2	0	2	1	-2	-1	2	3	1	0	1	1	10	8	30	8	50	1	1	2	0	1	1	2	2	5	4	1	1	2	3	1	1	1	0	1	1	0	0	1	1	1	0	0
706	5174	5	2	7	10	1	9	2	8	8	6	10	10	-1	1	0	-2	30	12	80	20	100	1	1	1	0	1	3	2	2	5	5	2	1	1	5	0	0	1	0	1	0	0	0	0	1	1	0	0
707	5175	5	2	7	10	2	8	5	5	6	0	10	10	-3	3	0	-6	30	6	88	9	77	1	1	1	0	1	1	1	1	5	3	1	1	2	5	1	0	1	0	1	0	0	0	1	1	1	0	0
708	5176	5	2	7	0	0	0	0	0	0	0	0	0	0	0	0	0	12	5	20	10	25	1	1	1	0	1	5	1	1	5	4	2	1	1	5	1	1	1	0	0	0	0	1	1	1	1	0	0
709	5177	5	2	7	8	6	2	4	4	-4	0	8	8	2	-2	0	4	18	15	22	18	22	1	1	1	0	1	1	1	1	2	3	4	1	3	1	1	1	0	0	1	1	1	0	1	1	1	0	0
710	5178	5	2	7	6	4	4	3	4	0	1	8	7	0	-1	-1	1		20	60	20	50	1	2	2	1	1	1	1	1	4	4	1	1	2	5	1	1	1	0	1	1	0	0	0	1	0	0	0
711	5179	5	2	7	8	4	5	3	6	1	3	9	9	1	-1	0	2	26			18	80	1	1	1	0	1	1	1	1	1	4	1	1	1	2	1	1	1	0	1	1	0	0	1	1	1	0	0
712	5180	5	2	7	6	3	5	4	2	2	-2	8	6	-3	1	-2	-4	15	8	33	15	33	1	1	1	1	1	1	2		4	3	2	2	1	1	1	0	0	0	1	0	0	1	1	1	1	0	0
713	5181	5	2	7	6	5	2	4	3	-3	-1	7	7	1	-1	0	2	18	15	55	15	50	2	2	2	0	1	1	1	1	5	3	3	1	1	3	1	1	0	0	1	0	0	0	1	1	0	0	1
801	5182	5	2	8	7	3	5	3	5	2	2	8	8	0	0	0	0	21	12	66	9	66	1	2	2	1	1	1	1	1	3	3	1	1	3	2	1	0	1	0	1	0	0	0	1	1	1	0	0
802	5183	5	2	8	7	4	4	4	6	0	2	8	10	2	0	2	2	23	15	71	10	90	1	1	1	0	1	1	1	1	2	4	1	1	2	3	1	1	1	0	1	1	0	0	1	1	1	0	0
803	5184	5	2	8	6	3	3	3	3	0	0	6	6	0	0	0	0	27	9	60	9	30	1	1	1	0	1	1	1	1	2	3	1	1	1	3	1	0	0	0	1	0	0	0	1	1	1	0	0
804	5185	5	2	8	10	0	10	0	10	10	10	10	10	0	0	0	0	30		110		110	1	1	1	0	1	1	1	1	1	3	1	1	1	2	1	1	0	0	1	0	0	0	1	1	0	0	1
805	5186	5	2	8	8	1	8	2	7	7	5	9	9	-1	1	0	-2	25	28	100	30	105	3	3	3	0	1	1	1	1	1	3	1	1	2	3	1	0	0	0	1	0	0	0	1	0	0	0	1
806	5187	5	2	8	10	0	10	0	10	10	10	10	10	0	0	0	0	20	10	90	10	90	1	1	1	0	1	1	1	1	2	3	1	1	1	1	1	1	1	0	1	1	0	0	1	1	1	0	1
807	5188	5	2	8	9	6	2	5	3	-4	-2	8	8	1	-1	0	2	25	15	70	25	50	1	1	1	2	1	1	1	1	3		1	1	1	3	0	0	1	0	1	0	0	0	1	0	0	0	1
808	5189	5	2	8	7	5	4	6	2	-1	-4	9	8	-2	1	-1	-3	20	10	3	20	5	1	1	1	0	1	3	3	3	2	4	1	1	3	4	1	0	0	0	1	1	1	0	0	0	1	0	0
809	5190	5	2	8	10	5	5	7	3	0	-4	10	10	-2	2	0	-4	30	15	55	7	33	1	1	1	0	1	1	1	1	1	4	1	1	1	3	1	1	1	0	1	1	0	0	1	1	1	0	0
810	5191	5	2	8	8	6	4	4	4	-2	0	10	8	0	-2	-2	2	24	12	40	12	48	1	1	1	0	1	1	1	1	1	3	1	1	1	2	0	1	0	0	1	0	0	0	0	0	1	0	0
811	5192	5	2	8	7	2	5	6	4	3	-2	7	10	-1	4	3	-5	21	28	80	22	60	1	1	1	0	1	1	1		4	3	2	1	2	3	1	1	0	0	1	1	0	0	1	1	0	0	0
812	5193	5	2	8	5	2	5	1	7	3	6	7	8	2	-1	1	3	22	15	66	6	88	1	1	1	0	1	1	1	1	2	3	2	2	1	1	1	1	0	0	1	1	0	0	1	1	1	0	1
813	5194	5	2	8	6	2	8	10	0	6	-10	10	10	-8	8	0	-16	20	10	80	20	50	2	3	1	0	1	1	1	2	2	3	1	1	1	3	1	0	0	0	1	0	0	0	0	1	0	0	0
814	5195	5	2	8	0	0	0	0	0	0	0	0	0	0	0	0	0	10	9	30	8	50	1	1	1	0	1	1	1	1	2	4		1	2	2	0	1	0	0	1	1	0	0	1	1	1	0	0
815	5196	5	2	8	7	4	0	3	7	-4	4	4	10	7	-1	6	8	15	9	70	12	60	1	1	1	0	1	1	2	2	3	3	1	1	1	3	1	1	1	0	1	0	0	0	1	1	1	0	1
816	5197	5	2	8	4	3	4	3	5	1	2	7	8	1	0	1	1	18	12	55	12	55	2	1	2	0	1	1	1	1	2	3	1	1	1	3	1	1	0	0	1	1	0	0	1	1	1	0	0
817	5198	5	2	8	6	7	3	4	1	-4	-3	10	5	-2	-3	-5	1	15	12	44	18	44	2	2	2	0	1	1	1	1	3	4	3	1	1	3	1	1	0	0	1	1	0	0	1	1	1	0	0
818	5199	5	2	8	8	5	5	5	3	0	-2	10	8	-2	0	-2	-2	30	20	80	20	70	2	2	2	2	1	1		3	2	4	1	1	1	4	1	0	0	0	1	1	0	0	0	0	0	1	0
901	5200	5	3	9	10	0	10	0	10	10	10	10	10	0	0	0	0	30	0	110	0	110	3	3	3	2	4	2	2	2	5	3	4	1	1	4	0	0	0	1	1	1	0	0	1	1	1	0	0
902	5201	5	3	9	5	3	3	3	4	0	1	6	7	1	0	1	1	15	25	85	.b	60	1	1	1	0	2	1	3	4	4	3	3	1	1	3	1	0	0	0	1	0	0	0	0	0	0	1	0
903	5202	5	3	9	6	7	0	7	0	-7	-7	7	7	0	0	0	0	25	25	80	25	20	2	2	2	0			2								0	0	0	0	0	0	0	0	1	1	1	0	0
905	5203	5	3	9	6	3	4	3	4	1	1	7	7	0	0	0	0	16	14	84	26	92	2	1	1	0	1	1	2	2	3	1	1	1	1	2	1	0	0	0	1	1	0	0	0	1	1	0	1
906	5204	5	3	9	7	4	4	3	2	0	-1	8	5	-2	-1	-3	-1	20	20	60	20	50	2	2	2	0	1	1	2	2	1	1	1	1	1	3	1	1	1	0	1	1	0	0	1	1	1	0	1
907	5205	5	3	9	10	5	5	0	10	0	10	10	10	5	-5	0	10	30	15	55	0	110	1	1	1	0	1	1	2	2	4	3	4	1	1	3	1	1	0	0	1	0	0	0	0	1	0	0	0
908	5206	5	3	9	10	5	5	6	4	0	-2	10	10	-1	1	0	-2	15	23	50	20	17	1	1	1	1	5	5	5	5	5	3	5	5	1	5	1	0	0	0	0	0	0	1	0	0	0	1	0
909	5207	5	3	9	6	4	6	4	6	2	2	10	10	0	0	0	0	15	12	56	12	80	1	1	1	2	1	3	5	5	5	3	1	1	1	5	1	0	0	0	1	0	0	0	0	0	0	1	0
1001	5208	5	3	10	10	0	10	10	0	10	-10	10	10	-10	10	0	-20	30	0	110	30	0	1	1	1	1	1	1	1	1	4	3	4	2	1	2	1	0	0	0	0	0	1	0	0	0	1	0	0
1002	5209	5	3	10	10	6	4	10	0	-2	-10	10	10	-4	4	0	-8	20	15	56	20	5	1	1	2	2	4	1	4	4	4	3	1	1	1	4	0	0	0	1	1	1	0	0	0	0	0	1	0
1003	5210	5	3	10	6	2	4	4	2	2	-2	6	6	-2	2	0	-4	24	18	80	20	70	2	1	3	0	1	5	5	5	3		5	1	1	5	0	0	0	1	1	0	0	0	0	0	0	1	0
1004	5211	5	3	10	10	0	10	0	10	10	10	10	10	0	0	0	0	14	20	90	15	95	1	1	1	0	1	1	1	1	2	4	4	1	1	2	1	1	0	0	1	1	0	0	1	1	1	0	0
1005	5212	5	3	10	4	3	4	3	5	1	2	7	8	1	0	1	1	16	20	88	9	88	1	1	1	0	2	1	2	2	3	4	4	1	1	3	1	1	0	0	1	1	0	0	1	1	1	0	0
1006	5213	5	3	10	6	3	3	4	3	0	-1	6	7	0	1	1	-1	20	10	100	20	110	1	1	1	2	2	1	4	4	4	4	1	1	1	1	1	0	0	0	1	0	0	0	0	0	0	1	0
1007	5214	5	3	10	10	10	0	0	10	-10	10	10	10	10	-10	0	20	30	30		0	110	1	1	1	0	2	2	3	3	4	4	4	1	4	4	1	1	0	0	1	1	0	0	0	1	0	0	0
1008	5215	5	3	10	7	3	4	3	4	1	1	7	7	0	0	0	0	15	9	33	9	33	2	2	2	0	2	1	3	4	4	2	4	4	1	3	1	0	0	0	1	1	0	0	0	0	0	1	0
1009	5216	5	3	10	8	3	2	3	3	-1	0	5	6	1	0	1	1	6	15	46	15	20	2	2	2	0	4	2	2	2				1	1	3	0	0	0	1	1	1	0	0	1	1	0	0	0
1010	5217	5	3	10	0	0	0	0	0	0	0	0	0	0	0	0	0	5	10	20	20	40	2	2	2	0	3	1	1	1	3	3	3	3	1	3	0	1	0	0	1	0	0	0	1	1	1	0	0
1011	5218	5	3	10	10	4	6	0	10	2	10	10	10	4	-4	0	8	0	0		0		1	1	1		2	1	4	4	4	3	4	1	1	3	1	0	0	0	1	0	0	0	0	0	0	1	1
1012	5219	5	3	10	10	7	3	4	4	-4	0	10	8	1	-3	-2	4	25			20	80	1	1	1	0	3	1	4	4	3	3	5			3	1	0	0	1	1	0	0	0	0	0	0	1	0
1013	5220	5	3	10	7	4	4	4	5	0	1	8	9	1	0	1	1	20	16	50	23	64	1	1		0	1	1	2	2	4	3	4	1	1	2	1	1	0	0	1	1	0	0	1	1	0	0	0
1101	5221	5	3	11	6	0	0	3	5	0	2	0	8	5	3	8	2	12	15	33	12	33	2	2	2	1	1	1	1	3	5	3	1	1	1	1	1	1	0	0	1	1	0	0	1	1	0	0	0
1102	5222	5	3	11	5	3	3	3	4	0	1	6	7	1	0	1	1	15	20	100	20	90	1	1	1	1	5	1	2	2	1	3	3	4	1	3	0	0	0	1	1	1	1	0	0	1	1	0	0
1103	5223	5	3	11	7	2	1	3	2	-1	-1	3	5	1	1	2	0	20	15	100	30	110	1	1	1	0	4	1	4	4	5	3	5	1	1	5	0	0	0	1	1	0	0	1	0	0	0	1	0
1104	5224	5	3	11	3	2	2	2	0	0	-2	4	2	-2	0	-2	-2	12	9	25	8	20	2	1	1	0	2	5	3	3	5	3	1	1	1	3	1	1	1	0	0	0	0	1	1	1	1	0	1
1105	5225	5	3	11	7	4	0	4	3	-4	-1	4	7	3	0	3	3	30	20	60	20	60	1	1	1	0	4	3	4	4	4	4	3		1	4	0	0	0	1	1	0	0	0	0	0	0	1	0
1106	5226	5	3	11	5	2	3	2	2	1	0	5	4	-1	0	-1	-1	25	20	100	20	90	1	1	1	0	1	1	5	5	5	5	5	1	1	5	1	1	0	0	1	0	0	0	0	0	0	1	0
1107	5227	5	3	11	6	4	4	3	4	0	1	8	7	0	-1	-1	1	20	20	50	10	30	1	1	1	1		1									0	0	0	0	1	1	0	0	0	0	0	0	0
1108	5228	5	3	11	6	4	3	3	3	-1	0	7	6	0	-1	-1	1	18	12	44	9	33	1	1	1	0	1	1	1	1	2	3	1	1	1	1	1	1	0	0	1	1	0	0	0	1	0	0	0
1109	5229	5	3	11	7	5	3	0	10	-2	10	8	10	7	-5	2	12	20	20	36	0	110	2	2	3	0	1	2	3	3	3	3	1	4	1	4	1	0	0	0	1	0	0	0	0	1	0	0	0
1110	5230	5	3	11	10	0	10	0	10	10	10	10	10	0	0	0	0	30	0	110	0	110	1	1	1	0	1	1	1	1	4	3	4	1	1	2	1	1	0	0	1	1	0	0	1	1	1	0	1
1111	5231	5	3	11	10	0	10	0	10	10	10	10	10	0	0	0	0	30	0	110	0	110	1	1	1	1	1	1	2	2	1	3	4	1	1	1	1	1	1	0	1	1	1	0	1	1	1	0	0
1112	5232	5	3	11	6	4	3	3	3	-1	0	7	6	0	-1	-1	1	14	20	8	16	20	1	1	1	0	1	1	1	3	3	3	5	1	1	1	1	0	0	0	1	0	0	0	1	0	0	0	1
1113	5233	5	3	11	7	2	4	2	6	2	4	6	8	2	0	2	2	10	12	40	12	60	1	1	1	0	1	1	2	2	3	3	1	1	1	3	1	1	0	0	1	1	0	0	0	1	1	0	0
1201	5234	5	3	12	10	4	1	1	6	-3	5	5	7	5	-3	2	8	10	15	15	4	55	1	1	1	0	4	1	4	4	4	4		1	3		.d	0	0	0	1	1	0	0	0	0	0	1	0
1202	5235	5	3	12	5	4	2	5	0	-2	-5	6	5	-2	1	-1	-3	15	12	20	12	20	3	2	1	0	1	1	1	1	4	3	4	1	1	3	1	1	0	0	1	1	0	0	1	1	1	0	0
1203	5236	5	3	12	8	4	4	4	4	0	0	8	8	0	0	0	0	10	0	0	10	0	1	1	1	1	5	2	5	5	5	5	1	1	1	5	0	0	0	1	0	0	0	1	0	0	0	1	0
1204	5237	5	3	12	7	4	3	4	3	-1	-1	7	7	0	0	0	0	12	15	20	12	50	1	1	1	0	1	3		4	5	3	3	1	1	5	1	0	0	0	1	0	0	0	0	0	0	1	1
1205	5238	5	3	12	5	5	0	5	0	-5	-5	5	5	0	0	0	0	15	15	15	15	15	1	1	1	0								1	1		1	0	0	0	0	0	0	0	0	0	0	0	0
1206	5239	5	3	12	10	2	8	2	8	6	6	10	10	0	0	0	0	30	6	88	6	88	1	1	1	0	1	1	3	3	2	3	4	1	1	1	1	1	0	0	1	1	0	0	0	1	0	0	0
1207	5240	5	3	12	5	0	5	0	5	5	5	5	5	0	0	0	0	15	10	70	20	90	1	1	1	0	2	1	2	3	5	4	5	1	5	5	1	1	0	0	1	1	0	0	0	1	1	0	0
1208	5241	5	3	12	5	4	4	5	2	0	-3	8	7	-2	1	-1	-3	15	12	44	15	33	2	1	1	1	4	1	3	3	5	4	1	1	1	5	0	0	0	1	1	1	0	0	0	1	0	0	0
1209	5242	5	3	12	3	3	3	2	2	0	0	6	4	-1	-1	-2	0	20	15	80	15	90	1	1	1	1	5	5	5	5	5	5	5	5	1	5	0	1	0	0	0	1	0	0	0	0	0	1	0
1210	5243	5	3	12	5	4	4	4	4	0	0	8	8	0	0	0	0	15	15	55	15	55	1	1	1	0	2	1	1	2	3	4	1	1	1	2	0	1	0	0	1	1	0	0	0	1	0	0	0
1301	5244	5	4	13	7	4	6	5	5	2	0	10	10	-1	1	0	-2	18	15	50	12	77	1	1	1	0	1	1	1	1	3	4	1	1	1	5	1	0	0	0	1	0	0	0	1	1	1	0	0
1302	5245	5	4	13	8	4	4	4	5	0	1	8	9	1	0	1	1	15	9	55	6	50	1	2	1	0	1	1	1	1	4	4	1	1	1	3	1	0	0	0	1	0	0	0	1	0	0	0	0
1303	5246	5	4	13	5	0	0	0	0	0	0	0	0	0	0	0	0	15	20	80	20	80	1	1	1	0	1	1	1	2	3	3	1	1	1	4	1	0	0	0	1	0	0	0	1	0	0	0	1
1304	5247	5	4	13	3	1	2	1	2	1	1	3	3	0	0	0	0	9	3	22	3	22	1	1	1	0	1	1	1	1	1	4	4	1	1	4	1	0	0	0	0	1	0	0	1	1	1	0	0
1305	5248	5	4	13	6	4	3	4	3	-1	-1	7	7	0	0	0	0	24	26	60	24	60	1	1	1	0	1	1	3	3	1	3	1	1	2	4	1	1	1	0	1	0	0	0	1	1	1	0	0
1306	5249	5	4	13	0	3	5	5	3	2	-2	8	8	-2	2	0	-4	6	8	30	10	20	1	1	1	0	1	3		4	3		1	1	1		0	1	0	0	1	0	0	0	0	0	0	1	0
1307	5250	5	4	13	7	3	5	4	2	2	-2	8	6	-3	1	-2	-4	7	7	10	6	9	1	1	1	0	4	4	4	4	4	4	4	3	1	4	0	0	0	1	.d	0	0	0	0	0	0	1	0
1308	5251	5	4	13	5	3	3	2	5	0	3	6	7	2	-1	1	3	15	10	50	7	60	1	1	1	0	1	1	1	1	3	3	1	1	1	3	1	1	1	0	1	0	0	0	1	1	1	0	1
1309	5252	5	4	13	6	3	5	2	6	2	4	8	8	1	-1	0	2	15	10	60	10	80	1	1	1	0	1	1	2		3	3	1	1	1	4	1	0	1	0	1	0	0	0	1	1	1	0	0
1310	5253	5	4	13	8	5	4	5	4	-1	-1	9	9	0	0	0	0	15	12	44	12	66	1	1	1	0	1	1	1	1	2	3	1	1	1	2	1	1	1	0	1	0	0	0	1	1	1	0	0
1311	5254	5	4	13	7	3	5	3	4	2	1	8	7	-1	0	-1	-1	21	9	55	9	55	1	1	1	0	1	1	1	1	1	3	1	1	1	4	1	1	0	0	1	1	0	0	1	1	1	0	0
1312	5255	5	4	13	4	5	5	4	4	0	0	10	8	-1	-1	-2	0	20	15	80	20	70	1	1	1	0	1	3	2	2	5	4	1	3	3	5	1	0	0	0	1	0	0	0	1	1	1	0	0
1313	5256	5	4	13	5	2	3	2	3	1	1	5	5	0	0	0	0	20	15	60	12	50	1	1	1	0	1	1	1	1	3	4	1	1	1	3	1	0	0	0	1	0	0	0	1	1	1	0	0
1314	5257	5	4	13	1	0	0	0	0	0	0	0	0	0	0	0	0	25	10	80	15	80	1	1	1	0	1	1	5	3	3	4	1	1	1	4	1	0	0	0	1	0	0	0	0	0	0	1	0
1315	5258	5	4	13	5	3	3	3	3	0	0	6	6	0	0	0	0	12	0	33	6	44	1	1	1	0	1	1	1	1	5	4		1	1	5	1	0	0	0	1	0	0	0	0	1	1	0	0
1401	5259	5	4	14	3	3	4	3	3	1	0	7	6	-1	0	-1	-1	9	6	33	9	44	1	1	1	0	1	1	1	1	5	3	1	1	2	3	1	1	0	0	1	1	0	0	1	1	1	0	0
1402	5260	5	4	14	8	7	3	8	2	-4	-6	10	10	-1	1	0	-2	24	20	80	20	60	1	1	1	0	1	1	1	1	2	3	1	1	1	3	1	0	1	0	1	0	0	0	1	0	1	0	1
1403	5261	5	4	14	5	5	3	5	3	-2	-2	8	8	0	0	0	0	15	15	33	15	33	1	1	1	0	1	1	1	1	3	4	1	1	1	3	1	1	1	0	1	0	0	0	1	1	1	0	0
1404	5262	5	4	14	2	2	2	3	1	0	-2	4	4	-1	1	0	-2	7	7	8	6	10	1	1	1	1	1	1	3	3	4	5	1	1	1	3	0	1	0	0	1	0	0	0	0	1	0	0	0
1405	5263	5	4	14	5	3	4	4	3	1	-1	7	7	-1	1	0	-2	12	10	33	10	33	2	1	1	0	1	1	1	1	2	4	3	1	1	3	1	1	1	0	1	1	0	0	1	1	1	0	0
1406	5264	5	4	14	5	8	1	9	0	-7	-9	9	9	-1	1	0	-2	20	24	88	24	88	1	1	1	0	1	1	2	2	3	3	3	1	1	2	1	0	0	0	1	0	0	0	0	1	0	0	0
1407	5265	5	4	14	0	0	0	0	0	0	0	0	0	0	0	0	0	12	10	55	5	40	1	1	1	1	1	1	1	1	4	3	2	2	2	3	1	1	0	0	1	1	0	0	1	1	1	0	0
1408	5266	5	4	14	8	8	1	8	1	-7	-7	9	9	0	0	0	0	25	20	10	20	10	1	1	1	0	1	1	2	2	4	4	1	1	1	4	1	0	0	0	1	0	0	0	1	0	0	0	0
1409	5267	5	4	14	4	0	10	0	0	10	0	10	0	-10	0	-10	-10	10		0		0	1	1	1	1	1	1	1	2	2		1	1	1		1	0	1	0	1	0	0	0	0	0	0	0	0
1410	5268	5	4	14	5	0	5	0	5	5	5	5	5	0	0	0	0	15	0	25	5	50	1	1	1	0	5	1	5	2	5	4	4	1	2	5	0	0	0	1	1	1	0	0	1	1	0	0	0
1411	5269	5	4	14	5	4	4	3	4	0	1	8	7	0	-1	-1	1	18	12	44	9	55	1	1	1	1	1	1	5	3	5	3	1	1	1	5	1	0	1	0	1	0	0	0	0	1	1	0	0
1412	5270	5	4	14	8	6	4	4	6	-2	2	10	10	2	-2	0	4	20	20	100	20	100	1	3	2	1	1	1	2	3	2	3	1	1	1	3	1	1	1	0	1	0	0	0	1	1	1	0	1
1413	5271	5	4	14	3	3	3	2	3	0	1	6	5	0	-1	-1	1	20	20	10	15	5	1	1	1	3	1	1	4	4	4	4		1	1	4	1	0	0	0	1	0	0	0	0	0	0	1	0
1414	5272	5	4	14	4	3	3	3	3	0	0	6	6	0	0	0	0	6	23	40	25	30	1	1	1	1	2	1	1	1	3	4	1	3	2	4	1	1	0	0	1	0	0	0	1	1	1	0	0
1501	5273	5	4	15	0	0	0	0	0	0	0	0	0	0	0	0	0	15	10	50	20	60	1	1	1	1	1	1	2	2	3	3	1	1	3	3	1	1	0	0	1	0	0	0	1	1	0	0	1
1502	5274	5	4	15	10	6	4	8	0	-2	-8	10	8	-4	2	-2	-6	30	20	80	20	40	1	2	1	0	1	1	1	1	3	3		1	1	4	1	1	0	0	1	0	0	0	1	1	0	0	1
1503	5275	5	4	15	7	4	6	5	5	2	0	10	10	-1	1	0	-2	22	25	75	15	80	1	2	2	0	1	5	5	5	2	4	4	1	1	5	1	1	1	0	0	0	0	1	0	0	0	1	0
1504	5276	5	4	15	5	3	1	2	2	-2	0	4	4	1	-1	0	2	16	12	33	12	22	1	1	2	0	1	1	1	1	3	4	1	1	2	3	1	0	0	0	1	0	0	0	0	1	0	0	0
1505	5277	5	4	15	6	4	0	0	0	-4	0	4	0	0	-4	-4	4	15	10	44	10	44	1	1	1	0	1	1	1	1	5	3	5	1	1	5	0	1	0	0	1	0	0	0	0	0	1	0	1
1506	5278	5	4	15	8	5	3	2	6	-2	4	8	8	3	-3	0	6	24	30	80	16	60	1	1	1	1	1	1	2	3	2	4	4	1	1	4	1	0	0	0	1	0	0	0	0	0	1	0	0
1507	5279	5	4	15	5	3	3	3	3	0	0	6	6	0	0	0	0	15	12	33	12	33	1	1	1	0	1	1	1	1	3	3	3	1	4	3	0	1	0	0	1	0	0	0	0	0	1	0	0
1508	5280	5	4	15	4	2	2	2	2	0	0	4	4	0	0	0	0	15	12	36	12	24	1	2	1	1	1	1	1	1	4	4	1	1	1	1	1	0	0	0	1	0	0	0	1	0	0	0	0
1509	5281	5	4	15	7	5	5	4	4	0	0	10	8	-1	-1	-2	0	20	25	90	20	100	2	2	2	0	1	1	1	1	2	4	1	1	1	1	1	1	1	0	1	1	0	0	1	1	1	0	0
1510	5282	5	4	15	6	3	4	3	3	1	0	7	6	-1	0	-1	-1	24	18	80	18	75	1	1	1	0	1	1	3	4	2	3	1	1	1	3	1	1	1	0	1	1	0	0	0	0	0	1	0
1511	5283	5	4	15	10	0	10	0	10	10	10	10	10	0	0	0	0	10	10	10	10	10	1	1	1	1	1	1	2	1	1	3		1	1	3	1	1	1	0	1	0	0	0	0	1	1	0	0
1512	5284	5	4	15	4	2	3	2	2	1	0	5	4	-1	0	-1	-1	15	6	60	9	55	1	1	1	1	1	1	2	4	4		1	1	1	3	1	1	0	0	1	1	0	0	0	0	0	1	0
1513	5285	5	4	15	7	5	3	5	3	-2	-2	8	8	0	0	0	0	16	15	75	15	75	1	1	1	0	1	1	1	1	3	3	1	1	1	3	1	1	0	0	1	1	0	0	1	1	0	0	0
1514	5286	5	4	15	5	4	3	0	6	-1	6	7	6	3	-4	-1	7	15	9	33	9	33	1	1	1	0	1	1	1	1	5	3	1	1	1	1	1	1	1	0	1	0	0	0	1	1	1	0	0
1515	5287	5	4	15	10	5	5	10	0	0	-10	10	10	-5	5	0	-10	30	15	30	30	0	1	2	1	0	1	4	2	2	2	4	1	1	2	3	1	0	0	0	0	0	0	1	1	0	0	0	0
1516	5288	5	4	15	8	6	2	4	2	-4	-2	8	6	0	-2	-2	2	15	10	50	20	20	1	1	1	1	2	1	3	2	3	3	1	1	1	3	0	1	0	0	1	0	0	0	1	0	0	0	0
1601	5289	5	4	16	5	3	3	3	3	0	0	6	6	0	0	0	0	15	9	36	9	36	1	1	1	0	1	3	1	1	3	4	1	1	1	2	1	1	1	0	1	0	0	0	1	0	1	0	0
1602	5290	5	4	16	4	3	2	4	2	-1	-2	5	6	0	1	1	-1	21	16	45	16	32	1	1	2	1	1	1	5	5	5	5	1	5	5	5	0	0	1	0	1	0	0	0	0	0	0	1	0
1603	5291	5	4	16	8	5	5	4	4	0	0	10	8	-1	-1	-2	0	15	15	55	12	44	2	2	1	0	1	1	2	1	4	3	1	1	1	3	1	1	0	0	1	0	0	0	1	1	1	0	0
1604	5292	5	4	16	10	10	0	10	0	-10	-10	10	10	0	0	0	0	30	30	0	30	0	1	1	1	0	1	1	2	2	3	4	1	1	1	5	1	1	1	0	1	0	0	0	1	1	1	0	0
1605	5293	5	4	16	6	2	5	2	4	3	2	7	6	-1	0	-1	-1	12	16	70	6	70	1	1	1	0	1	1	2	2	2	3	2	1	1	2	1	1	0	0	1	1	0	0	0	1	0	0	0
1606	5294	5	4	16	6	4	4	6	2	0	-4	8	8	-2	2	0	-4	20	15	70	20	11	1	1	2	1	1	1	4	4	4	3	1	1	1	4	1	1	0	0	1	1	0	0	0	0	0	1	1
1607	5295	5	4	16	4	2	4	2	3	2	1	6	5	-1	0	-1	-1	18	9	70	20	60	1	1	1	0	1	1	2	1	3	3	1	5	1	3	1	0	1	0	1	0	1	0	1	0	1	0	0
1608	5296	5	4	16	6	3	5	4	2	2	-2	8	6	-3	1	-2	-4	20	20	80	25	40	1	1	1	0	1	1	3	3	3	3	1	1	3	3	1	1	0	0	1	1	0	0	1	1	1	0	0
1609	5297	5	4	16	2	2	3	3	2	1	-1	5	5	-1	1	0	-2	10	8	30	12	25	1	1	1	0	1	2	1	1	3	4	1	1	1	3	1	0	0	0	1	0	0	0	1	1	1	0	0
1610	5298	5	4	16	5	4	5	4	5	1	1	9	9	0	0	0	0	15	15	.b	.b	.b	1	1	1	0	1	1	1	2	2		1	1	1	2	1	0	0	0	1	0	0	0	1	0	0	0	1
1611	5299	5	4	16	6	5	3	5	3	-2	-2	8	8	0	0	0	0	20	10	80	20	60	1	1	1	0	1	1	2	3	4	4	1	1	1	2	1	1	0	0	1	1	0	0	1	1	1	0	0
1612	5300	5	4	16	7	4	4	3	3	0	0	8	6	-1	-1	-2	0	20	12	80	25	90	1	1	1	0	2	2	2	2	3	4	1	4	1	5	1	1	1	0	1	0	0	0	1	1	1	0	0
1613	5301	5	4	16	10	5	5	7	3	0	-4	10	10	-2	2	0	-4		.b				1	1	1	3	1	1	1		2	3	1	1	1	3	0	1	0	0	0	1	0	0	0	1	0	0	0
101	6101	6	1	2	10	5	5	5	5	0	0	10	10	0	0	0	0	20	15	70	15	80	2	2	2	0	1	1	1	1	2	3	1	3	2	2	1	1	1	0	1	1	0	0	1	1	1	0	0
102	6102	6	2	5	4	3	3	3	3	0	0	6	6	0	0	0	0	30	30	55	30	110	2	2	2	0	1	3	4	4	3	3	1	5	3	5	1	0	0	0	0	1	0	0	0	0	0	1	0
103	6103	6	1	3	2	0	0	0	2	0	2	0	2	2	0	2	2	8	6	35	3	40	2	2	2	0	1	1	2	3	3	3	1	5	3	5	1	1	0	0	0	1	0	0	0	1	0	0	0
104	6104	6	1	3	7	3	5	3	4	2	1	8	7	-1	0	-1	-1	22	15	60	18	70	2	2	2	0	1	1	1	3	3	1	1	1	1	1	1	1	0	0	1	1	0	0	1	0	0	0	1
105	6105	6	1	4	4	4	3	1	4	-1	3	7	5	1	-3	-2	4	12	12	50	14	60	2	2	2	0	1	1	1	1	2	1	1	1	1	1	1	1	0	0	1	1	1	0	1	1	1	0	1
106	6106	6	1	4	6	5	3	3	6	-2	3	8	9	3	-2	1	5	18	12	60	12	80	3	3	3	0	1	1	1	1	2	3	1	1	1	1	1	1	0	0	1	1	1	0	1	1	0	0	1
107	6107	6	1	3	2	1	1	2	0	0	-2	2	2	-1	1	0	-2	15	10	12	8	6	2	2	2	0	1	1	1	1	2	2	1	1	1	3	1	1	0	0	1	1	0	0	1	1	0	0	1
108	6108	6	1	3	0	5	3	3	3	-2	0	8	6	0	-2	-2	2									2	1	1	5	5	3	2	1	5	3	3	1	1	1	0	1	1	1	0	0	0	0	1	0
109	6109	6	1	3	10	0	0	0	10	0	10	0	10	10	0	10	10	15	0	70	6	104	2	2	2	2	1	1	1	1	2	1	1	1	1	2	1	1	0	0	1	1	0	0	1	1	1	0	0
110	6110	6	1	3	2	2	4	0	5	2	5	6	5	1	-2	-1	3	10	6	50	10	44	2	2	2	1	1	1	1	1	3	3	1	3	1	5	1	1	0	0	1	1	1	0	1	1	0	0	1
111	6111	6	1	1	5	3	3	2	2	0	0	6	4	-1	-1	-2	0	20	10	50	15	60	3	3	3	0	1	1	3	3	2	3	1	4			1	1	1	0	1	0	0	0	1	0	0	0	1
112	6112	6	1	2	1	3	5	2	8	2	6	8	10	3	-1	2	4	18	7	72	4	95	3	3	3	0	1	1	1	1	2	1	2	1	3	1	0	1	1	0	1	1	1	0	1	0	0	0	0
113	6113	6	1	3	7	6	2	3	3	-4	0	8	6	1	-3	-2	4	15	16	25	10	10	3	3	3	0	1	1	3	3	4	3		4	2	3	0	0	0	1	0	0	0	1	0	0	0	1	0
114	6114	6	1	3	6	4	4	5	3	0	-2	8	8	-1	1	0	-2	20	20	80	15	75	2	2	2	1	1	1	1	1	2	2	1	2	2	2	1	0	0	0	1	1	0	0	0	0	0	0	0
115	6115	6	1	3	4	4	1	2	6	-3	4	5	8	5	-2	3	7	20	24	70	15	35	3	3	3	1	1	1	1	3		2	1	1	1	1	0	1	0	0	1	1	0	0	0	0	1	0	0
116	6116	6	1	1	2	2	2	2	2	0	0	4	4	0	0	0	0	18	20	70	22.5	85	3	3	3	0	5	1	5	5	5	3	1	2	1	5	0	0	0	1	1	0	0	0	0	0	0	1	1
117	6117	6	1	3	4	3	3	3	2	0	-1	6	5	-1	0	-1	-1	15	15	50	15	60	2	3	3	0		1	2	2		3	1	3	1		0	0	0	1	1	1	0	0	1	1	0	0	0
118	6118	6	1	2	6	3	4	3	5	1	2	7	8	1	0	1	1	18	9	44	9	77	3	3	3	1	1	3	3	4	3	3		1	3	3	1	1	0	0	1	0	0	0	0	0	0	1	0
119	6119	6	1	3	4	2	2	2	2	0	0	4	4	0	0	0	0	12	12	44	12	44	3	3	3	0	1	1	1	1	2	3	1	1	2	1	1	1	0	0	1	1	0	0	1	1	1	0	1
120	6120	6	1	2	4	3	3	2	4	0	2	6	6	1	-1	0	2	15	10	80	15	90	2	2	2	0	1	1	2	4	2	3	1	2	1	3	1	1	1	0	1	1	0	0	0	0	0	1	0
121	6121	6	1	2	10	0	10	0	10	10	10	10	10	0	0	0	0	10	10	10	10	10	2	2	2	1	1	1	1	1	2	3	1	3	1	3	0	1	0	0	1	0	0	0	1	1	0	0	0
122	6122	6	1	2	0	0	10	0	0	10	0	10	0	-10	0	-10	-10	10	10	50	20	10	2	2	3	0	1	1	1	2	3	3	1	2	2	2	1	1	0	0	1	0	0	0	1	0	0	0	0
123	6123	6	1	2	4	0	2	2	3	2	1	2	5	1	2	3	-1	24	15	50	10	60	3	2	3	0	1	1	1	1	4	3	1	5	1	3	1	0	1	0	0	1	0	0	1	1	1	0	0
124	6124	6	1	1	2	3	2	3	3	-1	0	5	6	1	0	1	1	15	15	50	15	50	2	2	2	0	3	1	2	2	2	1	1	5	1	2	1	1	1	0	1	1	1	0	1	1	1	0	1
125	6125	6	1	2	5	3	2	3	2	-1	-1	5	5	0	0	0	0	15	20	70	20	90	3	3	3	0	1	1		1	5	3	1	1	1	1	1	0	0	0	0	1	0	0	1	0	0	0	0
126	6126	6	1	2	5	3	3	3	3	0	0	6	6	0	0	0	0	15	12	44	9	33	2	2	2	2	3	2	3	2	4	3	1	3	1	3	1	0	0	0	0	1	0	0	0	1	0	0	0
127	6127	6	1	1	8	0	10	0	0	10	0	10	0	-10	0	-10	-10	6	6	36	3	36	1	1	1	0	1	1	2	3	5	3	1	5	3	5	1	0	0	0	0	1	0	0	0	0	1	0	0
128	6128	6	1	1	1	0	2	0	2	2	2	2	2	0	0	0	0	10	0	30	0	30	1	1	1	0	1	1	1	1	3	3	1	1	3	5	1	0	0	0	1	0	0	0	0	1	0	0	0
129	6129	6	1	2	10	0	10	0	10	10	10	10	10	0	0	0	0	24	0	110	0	110	1	2	3	0				1	3	3	1		2	3	1	1	0	0	1	1	1	0	1	1	1	0	1
130	6130	6	1	1	10	0	10	10	0	10	-10	10	10	-10	10	0	-20	20	30	80	25	90	1	1	1	0	1	1	1	1		1	1	1	1	1	0	1	0	0	0	1	0	0	0	1	0	0	0
131	6131	6	1	1	4	3	2	2	3	-1	1	5	5	1	-1	0	2	12	10	20	10	20	2	2	2	0	1	1	2	1	2	3	1	4	1	2	1	0	0	0	0	1	0	0	0	1	0	0	0
132	6132	6	1	2	5	3	3	2	4	0	2	6	6	1	-1	0	2	20	15	50	15	70	1	1	1	0	1	1	2	3	3	2	1	1	1	4	0	1	0	0	0	1	0	0	0	0	0	0	0
133	6133	6	1	2	7	3	3	5	5	0	0	6	10	2	2	4	0	20	15	60	15	100	2	1	2	1	1	1		3	3		1	2	3	5	1	0	0	0	1	0	0	0	0	0	0	1	0
134	6134	6	1	4	10	3	5	3	5	2	2	8	8	0	0	0	0	10	10	12	10	80	1	1	1	1	1	1	2	3	2	2	1	1	1	1	1	1	0	0	1	1	0	0	1	1	0	0	1
135	6135	6	1	1	4	0	8	3	2	8	-1	8	5	-6	3	-3	-9	13	10	70	15	25	1	1	1	1	1	1	1	2	5	4	2	5	2	3	1	0	0	0	1	1	0	0	1	1	0	0	0
136	6136	6	1	1	4	3	3	4	2	0	-2	6	6	-1	1	0	-2	20	15	60	10	50	2	2	2	1	1	1	4	4	3	3	4	1	1	3	1	1	1	0	1	1	1	0	.d	.d	.d	0	0
137	6137	6	1	1	4	3	3	3	2	0	-1	6	5	-1	0	-1	-1	10	12	50	10	60	1	1	1	0	1	1	2	1	2	2	1	5	1	5	1	1	0	0	1	1	0	0	1	0	0	0	1
138	6138	6	1	3	0	1	2	1	1	1	0	3	2	-1	0	-1	-1	12	20	107	20	75	2	2	2	1	1	1	4	5	5	2	3	5	1	3	1	1	0	0	1	1	0	0	0	0	0	1	1
139	6139	6	1	1	5	3	5	3	4	2	1	8	7	-1	0	-1	-1	12	9	22	9	22	1	1	1	0	2	1	2	3	4	1	1	2	1	5	1	1	1	0	1	1	1	0	1	1	1	0	1
140	6140	6	1	1	10	2	8	2	8	6	6	10	10	0	0	0	0									2	1	3	4	4	4	3	3	1	1	4	1	0	0	0	0	1	0	0	0	0	0	1	0
141	6141	6	1	1	4	3	3	2	4	0	2	6	6	1	-1	0	2	15	12	70	11	90	2	2	2	0	1	1	2	2	3	2	1	4	1	4	1	0	0	0	0	1	0	0	1	1	1	0	1
142	6142	6	1	2	7	3	4	2	3	1	1	7	5	-1	-1	-2	0	18	20	70			1	1		0	2	1	1	1	3	3	2		1	4	0	1	0	0	1	0	0	0	0	1	0	0	0
143	6143	6	1	2	0	0	0	0	0	0	0	0	0	0	0	0	0	15	9	35	6	50	1	1	1	0	1	1	1	1	3	2	1	3	1	2	1	1	1	0	1	1	1	0	1	1	1	0	0
144	6144	6	1	1	5	3	3	3	4	0	1	6	7	1	0	1	1	15	15	60	20	70	3	3	3	0	1	3	5	5	5	3	1	5			1	1	1	0	1	0	0	0	0	0	0	1	0
146	6146	6	1	2	10	0	10	4	6	10	2	10	10	-4	4	0	-8	20	20	80	25	70	1	1	1	1	1	1	1	1	3	1	1	3	1	3	1	1	1	0	1	1	1	0	1	1	1	0	1
147	6147	6	1	1	8	3	5	4	4	2	0	8	8	-1	1	0	-2	9	6	11	6	11	2	1	3	0	2	1	1	2	3	3	1	2	3	3	1	1	0	0	1	1	0	0	0	1	1	0	0
148	6148	6	1	1	4	3	3	0	10	0	10	6	10	7	-3	4	10	12	18	60	10	70	1	1	1	0	1	1	1	1	3	3	5	5	3	2	0	1	0	0	0	1	0	0	0	1	0	0	0
149	6149	6	1	3	5	4	4	2	5	0	3	8	7	1	-2	-1	3	15	15	60	10	70	2	2	3	0	1	1	1	1	2	1	1	5	1	1	1	1	0	0	1	1	0	0	1	1	1	0	0
150	6150	6	1	4	6	3	5	3	5	2	2	8	8	0	0	0	0	15	9	66	9	66	1	2	1	0	1	1	1	1	2	3	1	1	1	2	1	1	0	0	1	1	0	0	1	1	1	0	0
151	6151	6	1	3	0	0	4	2	0	4	-2	4	2	-4	2	-2	-6	6	6	33	6	11	1	1	1	1	5	1	2	1	3	3	1	3	1	3	0	0	0	1	1	0	0	0	0	0	1	0	0
152	6152	6	1	4	7	2	7	4	5	5	1	9	9	-2	2	0	-4	20	15	20	5	15	2	2	2	0	1	1	1	1	5	3	1	5	1	5	1	1	0	0	1	1	0	0	1	1	1	0	0
153	6153	6	1	4	5	3	3	3	3	0	0	6	6	0	0	0	0	15	19	50	20	55	1	1	1	0	3	1	2	1	3	3	1	1	3	3	1	1	1	0	1	1	1	0	0	1	1	0	0
154	6154	6	1	4	4	1	3	2	2	2	0	4	4	-1	1	0	-2	15	9	44	6	55	2	2	2	0	1	1	1	3	3	2	1	3	1	5	1	1	0	0	1	0	0	0	1	1	1	0	1
155	6155	6	1	4	8	2	8	3	7	6	4	10	10	-1	1	0	-2	18	6	66	12	44	1	1	1	0	1	1	1	1	2	1	5	1	1	1	1	1	0	0	1	1	0	0	1	1	1	0	0
156	6156	6	2	5	5	3	3	4	3	0	-1	6	7	0	1	1	-1	5	3	20	10	30	2	2	2	1	1	2	5	5	5	5	1	5	5	5	1	0	0	0	1	0	0	0	0	0	0	1	0
157	6157	6	1	4	7	3	5	3	7	2	4	8	10	2	0	2	2	20	20	80	20	90	1	1	1	0	1	1	1	1	2	1	1	2	1	1	1	1	1	0	1	1	0	0	1	1	1	0	0
158	6158	6	1	7	4	3	4	4	3	1	-1	7	7	-1	1	0	-2	20	15	90	27	98	2	2	2	1	1	1	1	1	3	2	1	5	1	3	1	1	0	0	1	1	0	0	1	1	1	0	1
159	6159	6	1	4	5	2	7	4	5	5	1	9	9	-2	2	0	-4	10	20	80	10	90	1	1	1	0	1	1	1	1	4	2	3	1	2	3	1	1	1	0	1	1	0	0	1	1	1	0	0
160	6160	6	2	6	10	2	8	0	0	6	0	10	0	-8	-2	-10	-6	20	20	110	10	80	1	1	1	0	1	1	1	1	5	2	1	5	1	1	1	1	0	0	1	1	0	0	1	1	0	0	1
161	6161	6	1	4	7	7	1	8	2	-6	-6	8	10	1	1	2	0	21	24	6	24	22	1	1	1	0	1	1	1	1	2	3	2	2	3	5	1	1	0	0	1	1	1	0	1	1	1	0	1
162	6162	6	1	4	3	4	3	3	0	-1	-3	7	3	-3	-1	-4	-2	10	10	25	10	20	1	1	1	0	1	1	1	1	3	3	3	4	1	3	1	1	0	0	1	1	0	0	1	1	1	0	1
163	6163	6	2	5	3	1	2	0	1	1	1	3	1	-1	-1	-2	0	20	12	55	14	60	1	1	1	0	1	1	1	1	3	2	1	3	1	1	1	1	0	0	1	1	0	0	1	1	1	0	0
164	6164	6	1	4	3	0	2	0	10	2	10	2	10	8	0	8	8	15	10	60	10	60	1	1	1	0	1	1	1	1	2	2		1	1	1	1	1	1	0	1	0	0	0	1	1	1	0	1
165	6165	6	2	5	4	3	3	4	3	0	-1	6	7	0	1	1	-1	3	5	10			1	1		2	3	1	1	1	4	4	1	4	1	4	0	0	0	1	0	1	0	0	0	0	1	0	0
166	6166	6	1	4	4	2	6	2	6	4	4	8	8	0	0	0	0	12	18	66	6	77	2	2	2	0	1	1	2	3	4	1	1	1	1	1	0	1	0	0	0	0	1	0	0	1	0	0	0
167	6167	6	1	7	7	4	3	4	2	-1	-2	7	6	-1	0	-1	-1	20	20	30	20	30	2	2	2	0	1	1	2	4	2	3	4	4	3	1	0	0	1	0	0	1	0	0	0	0	0	1	0
168	6168	6	1	3	8	3	7	6	1	4	-5	10	7	-6	3	-3	-9	18	6	90	15	60	2	2	2	0	1	1	1	1	3	2	1	1	1	1	1	0	0	0	1	0	0	0	1	0	0	0	0
169	6169	6	2	6	9	1	8	2	6	7	4	9	8	-2	1	-1	-3	20	25	80	10	50	1	1	1	1	1	2	4	3	4	3	2	3	1	3	1	1	1	0	0	1	0	0	0	0	0	1	0
170	6170	6	2	6	10	0	10	0	8	10	8	10	8	-2	0	-2	-2	30	30	100	30	100	1	1	1	0	3	1	1	1	5	3	4	1	1	3	1	0	0	0	1	1	1	0	1	1	1	0	0
171	6171	6	2	6	4	2	2	3	3	0	0	4	6	1	1	2	0	4	5	5	5	5	1	1	1	0	1	1	3	2	5		1	5	5	5	1	0	0	0	1	0	0	0	1	0	0	0	1
172	6172	6	1	8	4	2	2	4	2	0	-2	4	6	0	2	2	-2	20	12	10	20	40	1	1	2	0	1	1	4	5	3	2	1	5	1	5	1	1	0	0	1	1	0	0	0	0	0	1	0
173	6173	6	1	8	8	2	8	2	8	6	6	10	10	0	0	0	0	27	6	88	6	88	3	3	3	0	1	1	1	1	3	2	1	1	2	3	1	0	0	0	1	0	0	0	1	0	0	0	1
174	6174	6	1	8	6	2	3	2	4	1	2	5	6	1	0	1	1	12	15	22	4	33	2	2	3	1	4	1	4	4	4	3	1	4	2		0	0	0	1	0	1	0	0	0	0	0	1	0
175	6175	6	1	11	10	2	8	2	6	6	4	10	8	-2	0	-2	-2	20	18	44	12	55	2	2	2	0	1	1	1	1	2	3	1	3	1	1	1	0	0	0	1	0	0	0	0	1	0	0	0
176	6176	6	2	5	4	2	4	3	3	2	0	6	6	-1	1	0	-2	14	10	45	10	50	1	1	1	0	1	2	5	5	5	3	1	5	1	5	1	1	0	0	1	1	0	0	0	0	0	1	0
177	6177	6	2	5	4	3	3	3	2	0	-1	6	5	-1	0	-1	-1	15	6	44	12	22	1	2	2	0	3	1	4	4	4	2	1	4	1	4	1	0	0	0	0	1	0	0	0	0	0	1	0
178	6178	6	2	5	4	2	3	4	3	1	-1	5	7	0	2	2	-2	5	4	3	10	6	1	1	1	0	5	1	2	2	3	3	1	5	1	5	0	0	0	1	1	0	0	0	0	1	0	0	0
179	6179	6	2	5	10	4	6	4	6	2	2	10	10	0	0	0	0	26	16	80	16	94	1	1	1	0	3	1			1	3	1	5	1	5	0	0	1	0	1	0	0	0	0	0	0	1	0
180	6180	6	1	8	7	2	8	1	9	6	8	10	10	1	-1	0	2	15	15	55	21	33	1	1	1	0	1	1	1	1	4	3	1	4	4	3	1	1	0	0	1	1	0	0	1	1	0	0	1
181	6181	6	1	7	8	3	5	3	2	2	-1	8	5	-3	0	-3	-3	20	15	90	15	90	3	3	3	0	1	1	1	1	3	4	4	1	1	4	1	1	1	0	1	1	0	0	1	1	0	0	0
182	6182	6	2	6	10	6	4	4	6	-2	2	10	10	2	-2	0	4	30	16	50	20	80	1	2	2	1	3	1	1	1	2	4	1	5	1	3	0	1	0	0	1	1	0	0	0	1	1	0	0
183	6183	6	1	8	6	4	3	1	6	-1	5	7	7	3	-3	0	6	18	22	50	15	80	2	1	3	0	1	1	1	1	3	3	1	5	1	1	1	0	0	0	0	1	0	0	1	0	0	0	0
184	6184	6	2	6	5	2	3	5	5	1	0	5	10	2	3	5	-1	30	30	90	20	90	1	1	1	0	3	1	3	3	3	3	1	4	1	2	1	0	0	0	1	0	0	0	1	0	0	0	0
185	6185	6	1	11	6	7	2	3	6	-5	3	9	9	4	-4	0	8	21	9	66	3	88	2	2	2	0	2	1	1	1	3	3	5	1	3	3	1	0	0	0	0	1	0	0	0	1	0	0	0
186	6186	6	2	5	2	0	4	2	2	4	0	4	4	-2	2	0	-4	9	6	30	5	20	1	1	1	0	3	2	5	5	5	3	1	3	2	5	1	0	0	0	0	1	0	0	0	0	0	1	0
187	6187	6	1	8	10	2	8	2	8	6	6	10	10	0	0	0	0	10	2	8	2	8	1	1	1	0	1	1	1	2	4	2	4	1	2	4	0	1	0	0	1	0	0	0	1	0	0	0	0
188	6188	6	2	6	6	4	2	4	0	-2	-4	6	4	-2	0	-2	-2	15	15	20	0	50	1	1	1	0	4	1	3	3	2	3	1	1	2	3	.d	0	0	0	1	1	1	0	1	1	1	0	0
189	6189	6	2	6	4	3	2	2	1	-1	-1	5	3	-1	-1	-2	0	8	6	10	5	4	2	2	2	1	1	1	3	5	2	3	1	4	1	5	1	1	0	0	1	1	0	0	0	0	0	1	0
190	6190	6	2	5	9	3	5	2	3	2	1	8	5	-2	-1	-3	-1	10	9	55	9	55	2	2	2	0	2	1	2	3	5	3	1	5	1	5	1	0	0	0	1	0	0	0	0	1	0	0	0
191	6191	6	2	6	10	0	10	0	10	10	10	10	10	0	0	0	0	30	0	110	15	55	3	3	3	0	1	1	1	1	3	3	1	5	1	5	1	0	0	0	1	1	1	0	1	1	1	0	0
192	6192	6	2	5	4	3	2	4	2	-1	-2	5	6	0	1	1	-1	6	6	11	6	22	1	1	1	0	5	1	2	2	3	3	1	5	3	5	0	0	0	1	1	1	0	0	0	1	0	0	0
195	6195	6	2	6	4	3	3	3	3	0	0	6	6	0	0	0	0	12	6	22	6	33	1	1	1	0	1	1	4	4	4	1	1		3	1	1	0	0	0	1	0	0	0	0	0	0	1	0
196	6196	6	1	7	4	4	4	5	5	0	0	8	10	1	1	2	0	25	12	80	8	90	2	3	3	0	1	1	1	1	2	3	1	4	1	3	1	1	0	0	1	1	1	0	1	1	0	0	1
197	6197	6	2	6	4	0	10	0	10	10	10	10	10	0	0	0	0	12	10	80	6	60	1	2	3	0	3	1	2	2	5	3	1	5	3	4	0	1	0	0	0	1	0	0	0	1	0	0	0
198	6198	6	1	7	6	5	4	4	4	-1	0	9	8	0	-1	-1	1	10	20	60	18	85	3	3	3	0	2	1	1	2	4	3	1	1	1		1	0	0	0	1	1	0	0	1	1	1	0	1
199	6199	6	1	11	5	3	4	3	4	1	1	7	7	0	0	0	0									1	3	5	5		5	4	1	5	4	4	1	0	0	0	0	0	0	0	0	0	0	0	0
200	6200	6	1	7	8	2	8	2	8	6	6	10	10	0	0	0	0	24	16	66	6	88	1	1	1	0	1	1	5	5	5	3	1	5	1	5	1	1	0	0	1	1	0	0	0	0	0	1	0
201	6201	6	1	11	8	5	5	5	4	0	-1	10	9	-1	0	-1	-1	7	4	6	5	4	1	1	1	0	1	1	1	1	1	2	2	2	1	1	1	1	0	0	1	1	0	0	1	1	1	0	1
202	6202	6	1	11	0	0	4	0	0	4	0	4	0	-4	0	-4	-4	10	5	50	10	40	1	1	1	0	1	1	1	2	3	3	1	5	1	2	1	1	0	0	1	1	1	0	1	1	0	0	0
203	6203	6	1	11	7	2	2	3	2	0	-1	4	5	0	1	1	-1	9	10	30	9	25	1	1	1	0	1	1	4	4	2	2	1	4	1		1	1	0	0	1	0	0	0	0	0	0	1	1
204	6204	6	1	10	8	0	0	0	0	0	0	0	0	0	0	0	0	10	9	22	0	0	2	2	1	0	5	1	1	1	1	3	1	1	4	3	0	0	0	1	1	1	0	0	1	1	0	0	0
205	6205	6	1	10	4	3	5	3	5	2	2	8	8	0	0	0	0	18	20	80	18	90	2	2	2	0	1	1	3		2	3	1		2		1	1	1	0	1	1	0	0	0	0	0	1	1
206	6206	6	1	8	6	2	1	3	5	-1	2	3	8	4	1	5	3	15	20	75	16	90	1	1	1	0	2	1	2	2	2	2	2	3	1	2	1	0	0	0	0	0	1	0	0	0	1	0	0
207	6207	6	1	10	0	2	2	0	2	0	2	4	2	0	-2	-2	2	6	6	6	12	22	1	2	2	0	1	3	3		2	3	1	3	1	2	1	1	0	0	1	1	0	0	0	0	0	1	0
208	6208	6	1	10	6	2	7	2	6	5	4	9	8	-1	0	-1	-1	24	6	100	6	100	2	2	2	0	1	1	1	1	2	3	1	5	1	2	1	1	0	0	1	1	0	0	1	1	0	0	1
209	6209	6	1	8	5	4	5	2	8	1	6	9	10	3	-2	1	5	20	16	70	6	100	2	2	3	1	1	1			3	3	1		3	3	1	1	1	0	1	1	0	0	0	0	0	1	0
210	6210	6	1	11	10	0	10	0	0	10	0	10	0	-10	0	-10	-10	30	0	110	0	0	3	3	1	1	1	1	1	1	2	3	1	2	1	3	1	1	0	0	1	1	0	0	1	1	1	0	0
211	6211	6	1	10	8	3	4	4	4	1	0	7	8	0	1	1	-1	12	9	22	6	33	2	2	2	0	1	1	1	1	3	3	1	1	1	3	1	0	1	0	0	1	0	0	1	1	1	0	0
212	6212	6	1	8	10	3	7	3	7	4	4	10	10	0	0	0	0	20	20	80	20	80	1	1	1	0	1	1	1	1	3	3	1	3	3	2	1	0	0	0	1	0	0	0	0	0	1	0	0
213	6213	6	1	8	10	4	6	5	5	2	0	10	10	-1	1	0	-2	30	15	55	15	55	3	2	2	0	1	1	2	3	3	3	1	1	1	2	1	1	1	0	1	1	1	0	0	0	1	0	0
214	6214	6	1	8	4	3	3	2	3	0	1	6	5	0	-1	-1	1	10	12	60	10	70	2	1	1	0	1	1	1	1	4	3	1	1	3	5	1	1	0	0	1	1	0	0	1	1	0	0	0
215	6215	6	1	10	6	3	5	2	6	2	4	8	8	1	-1	0	2	20	25	60	25	80	2	2	2	1	1	1	4	4	4	3	1	4	2	3	1	1	1	0	1	1	0	0	0	0	0	1	0
216	6216	6	1	7	10	0	10	0	10	10	10	10	10	0	0	0	0	30	0	110	0	110	3	3	3	1	1	1	3	3	5	3	1	1	1	5	1	1	0	0	1	1	0	0	0	1	1	0	0
217	6217	6	1	10	0	0	6	0	0	6	0	6	0	-6	0	-6	-6	12	0	66	12	55	1	3	1	0	1	1	2	1	1	1	1	1	1	1	1	1	1	0	1	1	1	0	1	1	1	0	1
218	6218	6	6	17	10	2	3	2	2	1	0	5	4	-1	0	-1	-1	6	9	10	2	15	2	2	2	0	5	1	2	3	2	3	1	5	1	3	0	0	0	1	1	0	0	0	0	0	0	1	1
219	6219	6	6	17	4	1	1	1	1	0	0	2	2	0	0	0	0	10	10	30	10	30	2	2	2	1	5	1	5	5	4	3	1	1	1	3	0	0	0	1	0	1	0	0	0	0	0	1	0
220	6220	6	1	10	5	3	2	4	1	-1	-3	5	5	-1	1	0	-2	12	12	30	12	20	2	1	1	0	1	1	1	1	5	3	1	3	2	3	1	1	0	0	1	1	0	0	1	1	1	0	1
221	6221	6	3	12	3	2	4	3	4	2	1	6	7	0	1	1	-1	10	10	40	10	40	1	1	1	0	1	1	1	1	3	3	2	2	2	5	1	1	0	0	1	1	0	0	1	1	1	0	1
222	6222	6	1	8	7	4	5	3	6	1	3	9	9	1	-1	0	2	27	10	90	10	100	2	2	2	0	1			4	2	3	1	3	1	3	1	1	0	0	1	1	0	0	0	0	0	1	0
223	6223	6	1	8	10	5	5	2	8	0	6	10	10	3	-3	0	6	30	15	55	6	88	3	2	2	0	1	1	1	1	3	3		1	1	1	1	0	0	0	0	1	0	0	0	1	0	0	0
224	6224	6	6	17	6	3	5	4	4	2	0	8	8	-1	1	0	-2	4	6	4	2	4	2	3	3	0	1	3		5	3	2	1	5	4	5	1	1	0	0	1	1	0	0	0	0	0	1	1
225	6225	6	1	8	10	3	7	0	6	4	6	10	6	-1	-3	-4	2	30	16	70	25	80	3	2	3	0	1	1	1	1	2		1	1	1	1	1	1	1	0	1	1	0	0	1	1	1	0	1
226	6226	6	5	16	7	3	5	3	5	2	2	8	8	0	0	0	0	15	12	40	12	40	3	3	3	1	1	1	1	1	3	3	1	1	2	1	1	1	0	0	1	1	0	0	1	1	1	0	1
227	6227	6	1	11	8	0	8	0	8	8	8	8	8	0	0	0	0	24	6	77	6	88	1	1	1	0	1	1	1	1	2	3	1	3	1	1	0	1	0	0	0	1	0	0	0	0	1	0	0
228	6228	6	6	17	5	4	3	3	3	-1	0	7	6	0	-1	-1	1	12	9	50	9	40	3	3	3	0	1	2		3	4	3	1	1	2	3	1	1	0	0	1	1	0	0	1	1	0	0	0
229	6229	6	1	8	5	3	5	2	5	2	3	8	7	0	-1	-1	1	19	25	65	9	91	3	3	2	0	1	1	1	1	2	2	2		2	1	1	1	0	0	1	1	0	0	1	0	0	0	0
230	6230	6	1	8	4	8	2	6	0	-6	-6	10	6	-2	-2	-4	0	18	15	40	10	50	2	1	1	0	1	1	1	1	5	3	1	3	1	3	1	1	0	0	1	1	0	0	1	1	1	0	0
231	6231	6	1	11	8	3	5	0	10	2	10	8	10	5	-3	2	8	24	15	36	0	110	2	2	3	1	1	1	2	3	3	3	1	3	3	2	1	1	1	0	1	1	1	0	1	1	0	0	1
232	6232	6	5	16	10	4	0	6	4	-4	-2	4	10	4	2	6	2	30	20	50	20	80	2	2	2	0	1	1	1	1	5	2	1	5	2	1	1	1	0	0	1	1	0	0	1	1	0	0	0
233	6233	6	1	10	0	0	0	0	0	0	0	0	0	0	0	0	0	0	0	0	0	0	1	1	1	0	4	1	1	1	5	2	1	5	1	5	.d	.d	0	0	1	1	1	0	1	1	1	0	0
234	6234	6	1	8	7	3	3	3	2	0	-1	6	5	-1	0	-1	-1	12	12	40	10	30	3	3	3	0	3	1	1	1	3	3	1	3	1	4	1	0	0	0	0	1	0	0	0	0	1	0	0
235	6235	6	1	7	8	3	5	3	5	2	2	8	8	0	0	0	0	20	10	60	10	70	3	3	3	0	1	1	3	3	2	1	1	1	3	5	1	1	1	0	0	1	0	0	0	1	1	0	0
236	6236	6	1	7	4	2	4	3	5	2	2	6	8	1	1	2	0	12	6	90	16	82	2	2	2	1	1	1	5	5	2	1	1	5	1	5	1	1	0	0	1	1	0	0	0	0	0	1	0
239	6239	6	1	10	10	5	5	5	5	0	0	10	10	0	0	0	0	30	25	100	30	100	1	1	1	0	1	1	2	1	3	4	1	4	2	1	1	1	0	0	1	1	1	0	1	1	0	0	0
240	6240	6	1	10	4	1	4	2	5	3	3	5	7	1	1	2	0	11	14	60	10	72	3	3	3	0	1	1	1	1	5	1	5	5	1	3	1	1	0	0	1	1	0	0	1	1	0	0	0
241	6241	6	1	10	4	2	3	2	3	1	1	5	5	0	0	0	0	9	9	40	9	40	1	1	1	0	3	1	1	1	2	3	1	1	3	3	1	0	0	0	0	1	0	0	0	1	0	0	0
242	6242	6	1	7	8	2	6	0	6	4	6	8	6	0	-2	-2	2	20	16	70	8	80	2	2	2	1	1	1	1	1	2	3	1	4	2	1	1	1	1	0	0	1	0	0	0	1	1	0	0
243	6243	6	1	10	7	3	4	3	3	1	0	7	6	-1	0	-1	-1	15	10	30	6	12	2	3	3	0	1	1	1	1	2	3	1	1	1	4	0	1	0	0	0	1	0	0	0	0	1	0	0
244	6244	6	1	7	6	1	7	5	2	6	-3	8	7	-5	4	-1	-9	15	9	77	20	20	2	3	1	0	1	1	1	1	5	3	1	2	1	3	1	1	0	0	1	1	0	0	1	1	1	0	0
245	6245	6	1	7	5	1	5	0	6	4	6	6	6	1	-1	0	2	18	6	50	8	70	2	2	2	0	1	1	1	1	3	3	2	1	2	3	1	1	0	0	1	1	0	0	1	1	0	0	0
246	6246	6	1	10	6	3	5	1	7	2	6	8	8	2	-2	0	4	15	20	80	10	70	2	2	3	1	1	4	4	4	4	3	1	4	2	4	1	1	1	0	0	0	0	1	0	0	0	1	0
247	6247	6	1	10	4	4	1	2	3	-3	1	5	5	2	-2	0	4	6	6	15	10	22	3	2	3	0	1	1	1	1	2	3	1	4	3	1	1	1	1	0	1	1	0	0	1	1	0	0	0
248	6248	6	1	10	4	0	4	2	0	4	-2	4	2	-4	2	-2	-6	10	10	20	10	10	1	1	1	0	2	1	1	1	2	3	1	2	2	3	1	1	0	0	1	1	1	0	1	1	1	0	1
249	6249	6	3	12	7	3	4	4	4	1	0	7	8	0	1	1	-1	7	5	3	3	4	2	2	2	0	1	1	1	1	5	3	1	1	2	5	1	1	0	0	1	0	0	0	1	1	1	0	0
250	6250	6	3	12	10	2	8	0	10	6	10	10	10	2	-2	0	4	30	2	8	0	10	3	3	3	1	1	1	1	1	3	3	3	1	3	3	1	1	0	0	1	1	0	0	1	1	1	0	0
251	6251	6	1	10	10	10	0	9	0	-10	-9	10	9	0	-1	-1	1	30	30	50	30	50	3	1	1	1	2	1	1	2	3	3	1	2	3	5	1	0	0	0	0	1	0	0	0	1	0	0	0
252	6252	6	1	11	6	5	5	4	4	0	0	10	8	-1	-1	-2	0	15	15	80	20	70	2	2	2	0	1	1	1	1	4	3	1	1	1	1	1	0	0	0	0	1	0	0	1	0	0	0	0
253	6253	6	1	8	7	0	6	0	6	6	6	6	6	0	0	0	0	15	9	66	9	66	1	1	1	0	1	1	1	1	3	2	1	1	1	5	1	1	0	0	1	1	0	0	1	1	1	0	1
254	6254	6	1	11	6	2	5	1	4	3	3	7	5	-1	-1	-2	0	15	10	60	20	80	1	1	1	0	1	1	2	2	3	3	1	3	1	3	1	1	1	0	1	1	1	0	1	1	1	0	0
255	6255	6	1	11	10	3	3	4	6	0	2	6	10	3	1	4	2	30	15	55	20	80	3	1	2	1	1	1	1	1	2	3	1	5	1	1	1	1	1	0	1	1	0	0	1	1	1	0	0
256	6256	6	1	11	10	0	10	0	10	10	10	10	10	0	0	0	0	10	10	80	15	80	1	1	1	0	1	1	1	1	5	2	5	1	2	1	0	1	0	0	0	1	0	0	0	1	0	0	0
257	6257	6	1	11	4	4	2	6	0	-2	-6	6	6	-2	2	0	-4	12	12	22	18	80	1	1	1	0	1	1	1	1	3	3	5	1	3	3	1	1	1	0	1	1	1	0	1	1	1	0	0
258	6258	6	1	11	8	4	3	2	7	-1	5	7	9	4	-2	2	6	20	14	80	12	16	3	2	3	0	2	1	1	1	3	2	2	3	1	2	0	1	0	0	0	1	0	0	0	1	1	0	0
259	6259	6	3	12	10	6	4	5	5	-2	0	10	10	1	-1	0	2	20	20	50	20	50	3	2	2	0	1	1	1	1	3	3	1	5	2	2	1	1	1	0	1	1	0	0	1	1	1	0	1
260	6260	6	3	12	6	4	3	4	2	-1	-2	7	6	-1	0	-1	-1	18	15	22	15	22	1	1	1	0	1	1	2	2	4	3	1	1	4	4	1	1	0	0	1	0	0	0	1	1	1	0	0
261	6261	6	3	12	10	0	10	0	10	10	10	10	10	0	0	0	0	30	0	100	0	100	1	1	1	0	1	1	1	1	2	3	1	5	1	5	1	0	0	0	1	0	0	0	0	1	1	0	0
262	6262	6	3	12	2	3	4	4	3	1	-1	7	7	-1	1	0	-2	24	10	50	10	35	2	2	2	0	1	1	1	1	3	3	1	1	1	4	1	1	0	0	1	1	0	0	1	1	1	0	0
263	6263	6	3	13	9	2	7	1	8	5	7	9	9	1	-1	0	2	12	24	72			2	1		1	3	1	1	2	4	4	1	5	1	3	1	1	0	0	1	1	1	0	1	1	0	0	0
264	6264	6	5	15	7	2	6	3	4	4	1	8	7	-2	1	-1	-3	20	12	50	10	70	2	2	2	0	1	1	1	1	3	3	1	5	1	3	1	1	0	0	1	1	0	0	1	1	1	0	0
265	6265	6	3	13	6	3	4	2	6	1	4	7	8	2	-1	1	3	17	20	60	15	80	1	1	2	1	1	1	4	4	3	3	2	4	3	3	1	1	0	0	1	1	0	0	0	0	0	1	1
266	6266	6	5	16	2	4	5	5	2	1	-3	9	7	-3	1	-2	-4	5	7	3	8	2	2	2	2	3	1	1	2		2	3	1	5	1	5	1	1	0	0	1	1	0	0	1	1	1	0	1
267	6267	6	3	13	9	2	8	1	9	6	8	10	10	1	-1	0	2	15	15	55	15	55	2	3	3	0	1	1	1	1	5	3	3	5	1	3	1	0	0	0	1	1	0	0	1	1	0	0	0
268	6268	6	4	14	6	3	4	3	4	1	1	7	7	0	0	0	0	15	7	60	6	70	1	1	1	1	1	1	3	4	5	4	1	5	4	5	1	0	0	0	1	0	0	0	0	0	0	1	0
269	6269	6	4	14	2	0	4	0	4	4	4	4	4	0	0	0	0	5	0	50	15	30	1	1	1	0	5	1	5	5	5	4	1	1	2	5	0	0	0	1	1	1	0	0	0	0	0	1	0
270	6270	6	3	12	10	2	8	8	2	6	-6	10	10	-6	6	0	-12	15	6	44	15	33	3	3	3	1	1	1	1	1	4	2	1	5	3	3	1	1	0	0	1	0	0	0	1	1	1	0	0
271	6271	6	3	12	6	4	4	6	2	0	-4	8	8	-2	2	0	-4	15	9	50	10	60	2	2	2	1	1	1	1	1	5	3	5	1	3	5	1	0	0	0	1	0	0	0	0	1	0	0	0
272	6272	6	5	16	5	3	3	2	5	0	3	6	7	2	-1	1	3	12	10	60	10	50	2	3	3	1	1	1				1			1	1	1	0	0	0	0	1	0	0	0	0	0	0	0
273	6273	6	3	13	3	2	1	2	1	-1	-1	3	3	0	0	0	0	16	12	36	12	42	2	2	2	0	1	1	3	5	5	3	1	5	1	4	1	1	0	0	1	1	0	0	0	0	0	1	1
274	6274	6	5	15	2	2	2	0	3	0	3	4	3	1	-2	-1	3	8	8	22	6	30	2	2	1	0	1	1	2	2	5	2	1	5	1	5	1	1	1	0	1	1	0	0	1	1	1	0	0
276	6276	6	4	14	4	9	0	4	5	-9	1	9	9	5	-5	0	10	20	10	80	20	70	2	3	2	0	2	3	1	3	3	4	1	2	3	4	1	0	0	0	0	1	0	0	0	1	0	0	0
277	6277	6	3	13	5	3	4	3	4	1	1	7	7	0	0	0	0	9	6	50	6	50	2	2	2	0	2	1	1	1	3	2	1	4	1	2	1	0	0	0	1	0	0	0	1	0	0	0	0
278	6278	6	4	14	8	4	5	4	4	1	0	9	8	-1	0	-1	-1	16	24	80	28		2	2	1	1	1	1	3	4	1	2		3	1	3	0	1	0	0	0	1	0	0	0	0	0	0	1
279	6279	6	3	13	10	3	6	1	7	3	6	9	8	1	-2	-1	3	15	9	60	15	70	2	2	2	0	1	1	1	1	5	2	4	5	2	5	1	1	1	0	1	1	0	0	1	1	1	0	1
280	6280	6	4	14	10	5	5	5	5	0	0	10	10	0	0	0	0	30	15	55	15	55	1	1	1	0	1	1	3	3	5	3	1	5	1	4	1	1	0	0	1	1	0	0	1	1	0	0	1
282	6282	6	3	13	7	3	7	0	10	4	10	10	10	3	-3	0	6	21	6	24	3	88	1	1	1	1	1	1	1	1	2	3	1	1	1		1	0	0	0	0	0	0	0	1	0	0	0	0
286	6286	6	3	13	5	5	5	6	4	0	-2	10	10	-1	1	0	-2	12	20	50	15	50	1	1	1	0	1	1	1	1		3	1	3	1	3	1	0	0	0	1	0	0	0	0	1	0	0	0
288	6288	6	4	14	5	1	1	1	2	0	1	2	3	1	0	1	1	15	6	6	6	9	1	1	1	0	1	1	1	1	2	3	1	1	1	2	1	1	1	0	1	1	1	0	1	1	1	0	0
289	6289	6	5	16	4	3	3	4	4	0	0	6	8	1	1	2	0	12	10	40	15	50	2	2	2	0	3	1	2	3	2	4	1	3	1	4	1	0	0	0	1	1	0	0	0	1	1	0	0
290	6290	6	4	14	9	3	5	1	7	2	6	8	8	2	-2	0	4	20			15	80	1		1	0	3	1	1	1	2	3	1	4	1	3	1	1	1	0	1	1	1	0	1	1	0	0	0
291	6291	6	5	15	3	2	2	1	2	0	1	4	3	0	-1	-1	1	9	6	22	3	22	2	2	2	2	1	1	3	3	5	2	1	1	1	5	1	0	0	0	1	0	0	0	0	1	0	0	0
292	6292	6	4	14	8	2	8	2	8	6	6	10	10	0	0	0	0	20	20	80	20	40	1	2	2	1	1	1	5	5	3	3	1	5	3	5	0	1	0	0	0	1	0	0	0	0	0	1	0
293	6293	6	3	12	6	3	5	3	5	2	2	8	8	0	0	0	0	20	20	80	15	80	1	1	1	1	1	1	1	1	5	3	1	5	3	3	1	1	0	0	1	1	0	0	1	1	0	0	1
294	6294	6	3	13	10	6	2	5	3	-4	-2	8	8	1	-1	0	2	30	15	70	20	70	3	2	2	0	1	1	1	1	3	3	2	4	1	3	1	0	0	0	1	0	0	0	0	0	1	0	0
295	6295	6	3	12	10	0	10	0	10	10	10	10	10	0	0	0	0	30	0	110	0	110	3	3	3	0	1	1	2	3	4			1	1	2	0	1	0	0	0	1	0	0	0	1	0	0	0
296	6296	6	3	13	4	0	6	3	3	6	0	6	6	-3	3	0	-6	15	20	70	15	90	2	2	2	0	1	1	5	5	2	3	1	1	1	3	1	1	0	0	1	1	0	0	0	0	0	1	1
297	6297	6	3	12	10	5	5	5	5	0	0	10	10	0	0	0	0	20	15	60	15	60	1	1	1	0	1	1	1	1	3	3	1	5	2	3	1	1	1	0	1	1	1	0	1	1	1	0	1
298	6298	6	3	13	5	4	4	5	5	0	0	8	10	1	1	2	0	15	15	50	18	60	1	1	1	0	1	1	2	2	4	3	1	2	2	3	1	1	0	0	1	1	0	0	1	1	1	0	0
299	6299	6	3	12	10	2	8	2	7	6	5	10	9	-1	0	-1	-1	30	20	100	20		1	1	1	0	5	1	1	1	3	3			1	5	0	0	0	1	1	0	0	0	0	0	1	0	0
300	6300	6	3	12	10	0	10	0	10	10	10	10	10	0	0	0	0	30	0	110	0	110	1	1	1	0	1	1	1	1	5	2	1	2	1	1	1	1	0	0	1	1	0	0	1	1	1	0	1
302	6302	6	6	17	10	0	10	0	10	10	10	10	10	0	0	0	0	30	10	100	0	110	1	1	1	0		1		2	2	3	1	5	1	5	0	0	0	1	1	1	1	0	0	0	0	1	0
307	6307	6	6	17	5	2	3	2	3	1	1	5	5	0	0	0	0	15	12	33	6	33	2	3	2	0	5	3	5	5	5	4	5	5	1	5	0	0	0	1	1	0	0	0	0	0	0	1	0
309	6309	6	6	17	7	2	8	2	8	6	6	10	10	0	0	0	0	20	10	70	10	70	1	1	1	0	1	1	2	1	3	4	1	1	1	4	0	1	0	0	0	1	0	0	0	1	0	0	0
311	6311	6	5	15	0	3	3	4	4	0	0	6	8	1	1	2	0	10	14	50	14	60	2	2	2	0	2	1	2	2	4	3	1	1	1	5	1	1	0	0	1	1	0	0	0	1	0	0	0
312	6312	6	6	17	10	0	10	0	10	10	10	10	10	0	0	0	0	15	6	88	12	66	1	2	2	1	1	1	3	4	4	2	1	4	1	3	1	1	1	0	1	1	0	0	.d	.d	0	0	1
318	6318	6	6	17	10	0	10	0	10	10	10	10	10	0	0	0	0	30	0	110	0	110	3	3	3	0	1	1	2	2	4	2	1	5	1	1	1	1	0	0	1	1	0	0	1	1	0	0	1
319	6319	6	5	15	8	4	4	4	3	0	-1	8	7	-1	0	-1	-1	20	10	40	12	30	3	3	2	0	1	1	1	1	3	3	1	1	2	1	1	1	0	0	1	0	0	0	1	1	0	0	0
320	6320	6	6	17	2	2	0	0	0	-2	0	2	0	0	-2	-2	2	20	20	15	20	15	2	2	2	0	1	1	5	5	5	3	1	1	1	5	1	1	1	0	1	1	0	0	0	0	0	1	0
321	6321	6	6	17	6	3	4	4	3	1	-1	7	7	-1	1	0	-2	15	6	60	10	50	1	1	1	0	1	1	2	1	2	1	1	1	1	1	1	1	1	0	1	1	1	0	1	1	1	0	1
322	6322	6	6	17	2	2	6	2	6	4	4	8	8	0	0	0	0	12	6	66	12	55	2	3	3	0	1	3	4	4	2	3	1	4	1	3	0	1	0	0	0	1	0	0	0	0	0	1	0
324	6324	6	6	17	10	0	10	0	10	10	10	10	10	0	0	0	0	14	12	48			1	1		0	1	2	5	5	2	3	1	5	3	5	1	0	0	0	1	1	0	0	0	0	0	1	1
325	6325	6	5	16	10	0	8	4	6	8	2	8	10	-2	4	2	-6	24	12	60	12	60	3	2	2	0	2	1	2	4	2	3	1		2	3	0	1	0	0	1	1	0	0	0	0	0	1	0
326	6326	6	6	17	10	2	8	0	10	6	10	10	10	2	-2	0	4	20	20	110	20	110	2	2	2	1	1	1				3	1	2	3		1	1	0	0	1	1	0	0	0	0	0	1	0
327	6327	6	5	16	6	2	6	2	8	4	6	8	10	2	0	2	2	20	20	100	15	80	2	2	3	0	3	1	5	5	3	3	1	.c	1	5	0	1	0	0	0	1	0	0	0	0	0	1	0
328	6328	6	6	17	10	0	10	0	10	10	10	10	10	0	0	0	0	10	10	50	10	50	2	2	2	0	1	1	5	5	5	2	1	1	1	1	1	1	0	0	1	1	0	0	0	0	0	1	1
330	6330	6	5	15	10	2	8	2	8	6	6	10	10	0	0	0	0	30	6	88	6	88	3	2	2	0	2	1	2	2	5	1	1	5	1	1	0	1	0	0	1	1	0	0	1	1	0	0	0
[truncated: 146 more columns]
